# Supplementary material for: [Malonato(2−)-κ2 O,O′]bis­(1,10-phenanthroline-κ2 N,N′)zinc(II) penta­hydrate
Source: Acta Crystallogr Sect E Struct Rep Online. 2010 Dec 11;67(Pt 1):m66–7. doi: 10.1107/S1600536810049573 (PMC3050196; doi:10.1107/S1600536810049573)
Supplement: Supplementary file 1 [file e-67-00m66-sup1.cif]

##############################################################################
###                                                                        ###
###        Electronic paper (Acta Crystallographica Section E)             ###
###                                                                        ###
##############################################################################
#                                                                            #
# This CIF contains the data in a paper accepted for publication in Acta     #
# Crystallographica Section E. It conforms to the requirements of Notes      #
# for Authors for Section E, and has been peer reviewed under the auspices   #
# of the IUCr Commission on Journals.                                        #
#                                                                            #
# Full details of the Crystallographic Information File format               #
# are given in the paper "The Crystallographic Information File (CIF):       #
# a New Standard Archive File for Crystallography" by S. R. Hall, F. H.      #
# Allen and I. D. Brown [Acta Cryst. (1991), A47, 655-685].                  #
#                                                                            #
# The current version of the core CIF dictionary is obtainable from          #
# ftp://ftp.iucr.org/pub/cif_core.dic. The current version number is 2.4.    #
#                                                                            #
# Software is freely available for graphical display of the structure(s) in  #
# this CIF.  For information consult the CIF home page http://www.iucr.org/  #
# cif/home.html                                                              #
#                                                                            #
# This file may be used for bona fide research purposes within the           #
# scientific community so long as proper attribution is given to the journal # 
# article from which it was obtained.                                        #
#                                                                            #
##############################################################################
                                             
data_global
_audit_creation_method     'form.cif (version 2.0)'
_journal_data_validation_number     ?
_journal_date_recd_electronic     2010-10-26
_journal_date_accepted     2010-11-26
_journal_name_full     'Acta Crystallographica, Section E'
_journal_year     2011
_journal_volume     67
_journal_issue      1
_journal_page_first     m66
_journal_page_last     m67
_journal_paper_category     QM
_journal_coeditor_code     VM2055
_publ_contact_author_name     'Yan-Min Chen'
_publ_contact_author_address
;
      Department of Chemistry and Science of life
      Quanzhou Normal University
      Fujian 362000
      China
;
_publ_contact_author_email     '15060805088@163.com'
_publ_contact_author_fax     '86 595 22892360'
_publ_contact_author_phone     '86 13515042282'
_publ_section_title
;\
[Malonato(2-)-\k^2^<i>O</i>,<i>O</i>']bis(1,10-phenanthroline-\k^2^<i>N</i>,\
<i>N</i>')zinc(II) pentahydrate
;
loop_
    _publ_author_name
    _publ_author_footnote
    _publ_author_address
    'Yan-Min Chen' ?
;
      Department of Chemistry and Science of life
      Quanzhou Normal University
      Fujian 362000
      People's Republic of China
;
    'Qing-Fan Xie' ?
;
      Department of Chemistry and Science of life
      Quanzhou Normal University
      Fujian 362000
      People's Republic of China
;
data_I
_audit_creation_method     SHELXL-97
_chemical_name_systematic
;
[Malonato(2-)-\k^2^<i>O</i>,<i>O</i>']bis(1,10-phenanthroline-
\k^2^<i>N</i>,<i>N</i>')zinc(II) pentahydrate
;
_chemical_name_common     ?
_chemical_formula_moiety     'C27 H18 N4 O4 Zn, 5(H2 O)'
_chemical_formula_sum     'C27 H28 N4 O9 Zn'
_chemical_formula_iupac     '[Zn (C3 H2 O4) (C12 H8 N2)2], 5H2 O'
_chemical_formula_weight     617.90
_chemical_melting_point     ?
_symmetry_cell_setting     triclinic
_symmetry_space_group_name_H-M     'P -1'
_symmetry_space_group_name_Hall     '-P 1'
loop_
    _symmetry_equiv_pos_as_xyz
    'x, y, z'
    '-x, -y, -z'
_cell_length_a     10.3802(15)
_cell_length_b     10.580(3)
_cell_length_c     13.059(2)
_cell_angle_alpha     84.682(2)
_cell_angle_beta     76.965(3)
_cell_angle_gamma     72.834(2)
_cell_volume     1334.5(4)
_cell_formula_units_Z     2
_cell_measurement_reflns_used     6521
_cell_measurement_theta_min     2.46
_cell_measurement_theta_max     28.00
_cell_measurement_temperature     291(2)
_exptl_crystal_description     bolck
_exptl_crystal_colour     colorless
_exptl_crystal_size_max     0.26
_exptl_crystal_size_mid     0.20
_exptl_crystal_size_min     0.18
_exptl_crystal_density_diffrn     1.538
_exptl_crystal_density_meas     ?
_exptl_crystal_density_method     'not measured'
_exptl_crystal_F_000     640
_exptl_absorpt_coefficient_mu     0.983
_exptl_absorpt_correction_type     multi-scan
_exptl_absorpt_process_details     '(SADABS; Bruker, 2000)'
_exptl_absorpt_correction_T_min     0.7842
_exptl_absorpt_correction_T_max     0.8429
_exptl_special_details
;
;
_diffrn_ambient_temperature     291(2)
_diffrn_radiation_type     'MoK\a'
_diffrn_radiation_wavelength     0.71073
_diffrn_radiation_source     'sealed tube'
_diffrn_radiation_monochromator     'graphite'
_diffrn_measurement_device_type     'Bruker SMART APEX CCD'
_diffrn_measurement_method     'phi and omega scans'
_diffrn_detector_area_resol_mean     ?
_diffrn_reflns_number     13993
_diffrn_reflns_av_R_equivalents     0.0450
_diffrn_reflns_av_sigmaI/netI     0.0334
_diffrn_reflns_theta_min     1.60
_diffrn_reflns_theta_max     26.00
_diffrn_reflns_theta_full     26.00
_diffrn_measured_fraction_theta_max     1.000
_diffrn_measured_fraction_theta_full     1.000
_diffrn_reflns_limit_h_min     -12
_diffrn_reflns_limit_h_max     12
_diffrn_reflns_limit_k_min     -13
_diffrn_reflns_limit_k_max     13
_diffrn_reflns_limit_l_min     -16
_diffrn_reflns_limit_l_max     16
_diffrn_standards_number     ?
_diffrn_standards_interval_count     ?
_diffrn_standards_interval_time     ?
_diffrn_standards_decay_%     ?
_refine_special_details
;
Refinement of <i>F</i>^2^ against ALL reflections. The weighted <i>R</i>-factor
<i>wR</i> and goodness of fit <i>S</i> are based on <i>F</i>^2^, conventional
<i>R</i>-factors <i>R</i> are based on <i>F</i>, with <i>F</i> set to zero for
negative <i>F</i>^2^. The threshold expression of <i>F</i>^2^ >
\s(<i>F</i>^2^) is used only for calculating <i>R</i>-factors(gt) <i>etc</i>.
and is not relevant to the choice of reflections for refinement.
<i>R</i>-factors based on <i>F</i>^2^ are statistically about twice as large
as those based on <i>F</i>, and <i>R</i>- factors based on ALL data will be
even larger.
;
_reflns_number_total     5236
_reflns_number_gt     4851
_reflns_threshold_expression     I>2sigma(I)
_refine_ls_structure_factor_coef     Fsqd
_refine_ls_matrix_type     full
_refine_ls_R_factor_all     0.0439
_refine_ls_R_factor_gt     0.0404
_refine_ls_wR_factor_gt     0.0953
_refine_ls_wR_factor_ref     0.0973
_refine_ls_goodness_of_fit_ref     1.015
_refine_ls_restrained_S_all     1.015
_refine_ls_number_reflns     5236
_refine_ls_number_parameters     370
_refine_ls_number_restraints     0
_refine_ls_hydrogen_treatment     constr
_refine_ls_weighting_scheme     calc
_refine_ls_weighting_details
             'calc w=1/[\s^2^(Fo^2^)+(0.05P)^2^+1.22P] where P=(Fo^2^+2Fc^2^)/3'
_atom_sites_solution_hydrogens     geom
_atom_sites_solution_primary     direct
_atom_sites_solution_secondary     difmap
_refine_ls_shift/su_max     0.000
_refine_ls_shift/su_mean     0.000
_refine_diff_density_max     0.315
_refine_diff_density_min     -0.798
_refine_ls_extinction_method     none
_refine_ls_extinction_coef     ?
loop_
    _atom_type_symbol
    _atom_type_description
    _atom_type_scat_dispersion_real
    _atom_type_scat_dispersion_imag
    _atom_type_scat_source
    'C' 'C' 0.0033 0.0016
                         'International Tables Vol C Tables 4.2.6.8 and 6.1.1.4'
    'H' 'H' 0.0000 0.0000
                         'International Tables Vol C Tables 4.2.6.8 and 6.1.1.4'
    'N' 'N' 0.0061 0.0033
                         'International Tables Vol C Tables 4.2.6.8 and 6.1.1.4'
    'O' 'O' 0.0106 0.0060
                         'International Tables Vol C Tables 4.2.6.8 and 6.1.1.4'
    'Zn' 'Zn' 0.2839 1.4301
                         'International Tables Vol C Tables 4.2.6.8 and 6.1.1.4'
_computing_data_collection     'SMART (Bruker, 2000)'
_computing_cell_refinement     'SAINT-Plus (Bruker, 2000)'
_computing_data_reduction     'SAINT-Plus (Bruker, 2000)'
_computing_structure_solution     'SHELXTL (Sheldrick, 2008)'
_computing_structure_refinement     'SHELXTL (Sheldrick, 2008)'
_computing_molecular_graphics     'SHELXTL (Sheldrick, 2008)'
_computing_publication_material     'SHELXTL (Sheldrick, 2008)'
loop_
    _atom_site_type_symbol
    _atom_site_label
    _atom_site_fract_x
    _atom_site_fract_y
    _atom_site_fract_z
    _atom_site_U_iso_or_equiv
    _atom_site_adp_type
    _atom_site_calc_flag
    _atom_site_refinement_flags
    _atom_site_occupancy
    _atom_site_disorder_assembly
    _atom_site_disorder_group
    C C1 0.8893(3) -0.0210(3) 0.6477(2) 0.0372(6) Uani d . 1 . .
    H H1A 0.9374 0.0280 0.6714 0.045 Uiso calc R 1 . .
    C C2 0.9626(3) -0.1418(3) 0.5995(3) 0.0445(8) Uani d . 1 . .
    H H2A 1.0580 -0.1720 0.5906 0.053 Uiso calc R 1 . .
    C C3 0.8934(3) -0.2128(3) 0.5667(3) 0.0449(8) Uani d . 1 . .
    H H3A 0.9417 -0.2926 0.5343 0.054 Uiso calc R 1 . .
    C C4 0.7496(3) -0.1694(2) 0.5801(2) 0.0316(6) Uani d . 1 . .
    C C5 0.6684(4) -0.2373(3) 0.5447(2) 0.0427(8) Uani d . 1 . .
    H H5A 0.7120 -0.3134 0.5062 0.051 Uiso calc R 1 . .
    C C6 0.5299(4) -0.1932(3) 0.5660(2) 0.0384(7) Uani d . 1 . .
    H H6A 0.4798 -0.2431 0.5461 0.046 Uiso calc R 1 . .
    C C7 0.4589(3) -0.0738(3) 0.61756(19) 0.0291(6) Uani d . 1 . .
    C C8 0.3162(3) -0.0214(3) 0.6421(2) 0.0396(7) Uani d . 1 . .
    H H8A 0.2604 -0.0678 0.6259 0.048 Uiso calc R 1 . .
    C C9 0.2576(3) 0.0969(3) 0.6895(2) 0.0379(7) Uani d . 1 . .
    H H9A 0.1622 0.1309 0.7064 0.045 Uiso calc R 1 . .
    C C10 0.3413(3) 0.1664(3) 0.7123(2) 0.0321(6) Uani d . 1 . .
    H H10A 0.3002 0.2489 0.7422 0.038 Uiso calc R 1 . .
    C C11 0.5355(3) 0.0041(2) 0.64652(17) 0.0228(5) Uani d . 1 . .
    C C12 0.6836(3) -0.0471(2) 0.62902(19) 0.0268(5) Uani d . 1 . .
    C C13 0.6790(3) 0.0354(3) 0.9213(2) 0.0289(5) Uani d . 1 . .
    H H13A 0.7381 -0.0279 0.8743 0.035 Uiso calc R 1 . .
    C C14 0.6684(3) 0.0069(3) 1.0273(2) 0.0302(6) Uani d . 1 . .
    H H14A 0.7184 -0.0742 1.0514 0.036 Uiso calc R 1 . .
    C C15 0.5817(3) 0.1018(3) 1.0975(2) 0.0349(6) Uani d . 1 . .
    H H15A 0.5760 0.0869 1.1695 0.042 Uiso calc R 1 . .
    C C16 0.5016(3) 0.2219(3) 1.05814(18) 0.0266(5) Uani d . 1 . .
    C C17 0.4076(3) 0.3224(3) 1.1248(2) 0.0366(6) Uani d . 1 . .
    H H17A 0.3955 0.3090 1.1974 0.044 Uiso calc R 1 . .
    C C18 0.3351(3) 0.4380(3) 1.0847(2) 0.0373(6) Uani d . 1 . .
    H H18A 0.2722 0.5014 1.1299 0.045 Uiso calc R 1 . .
    C C19 0.3548(3) 0.4622(3) 0.9741(2) 0.0281(5) Uani d . 1 . .
    C C20 0.2867(3) 0.5812(3) 0.9265(2) 0.0352(6) Uani d . 1 . .
    H H20A 0.2241 0.6489 0.9678 0.042 Uiso calc R 1 . .
    C C21 0.3131(3) 0.5961(3) 0.8210(2) 0.0350(6) Uani d . 1 . .
    H H21A 0.2692 0.6745 0.7893 0.042 Uiso calc R 1 . .
    C C22 0.4062(3) 0.4940(3) 0.7592(2) 0.0288(5) Uani d . 1 . .
    H H22A 0.4223 0.5052 0.6864 0.035 Uiso calc R 1 . .
    C C23 0.4500(2) 0.3641(2) 0.90571(18) 0.0205(5) Uani d . 1 . .
    C C24 0.5217(2) 0.2419(2) 0.94922(18) 0.0225(5) Uani d . 1 . .
    C C25 0.7182(2) 0.3692(3) 0.5295(2) 0.0279(5) Uani d . 1 . .
    C C26 0.7806(3) 0.4298(3) 0.5965(2) 0.0340(6) Uani d . 1 . .
    H H26A 0.7076 0.4980 0.6369 0.041 Uiso calc R 1 . .
    H H26B 0.8433 0.4731 0.5507 0.041 Uiso calc R 1 . .
    C C27 0.8586(3) 0.3378(2) 0.6726(2) 0.0272(5) Uani d . 1 . .
    N N1 0.7535(2) 0.0252(2) 0.66042(16) 0.0263(4) Uani d . 1 . .
    N N2 0.4776(2) 0.1201(2) 0.69320(15) 0.0241(4) Uani d . 1 . .
    N N3 0.4729(2) 0.3804(2) 0.80156(15) 0.0223(4) Uani d . 1 . .
    N N4 0.6074(2) 0.1510(2) 0.88198(15) 0.0229(4) Uani d . 1 . .
    O O1 0.9787(2) 0.3391(2) 0.67131(18) 0.0408(5) Uani d . 1 . .
    O O2 0.79835(18) 0.26528(18) 0.73556(15) 0.0295(4) Uani d . 1 . .
    O O3 0.7436(2) 0.3892(2) 0.43388(16) 0.0487(6) Uani d . 1 . .
    O O4 0.6369(2) 0.30087(19) 0.57407(13) 0.0314(4) Uani d . 1 . .
    O O1W 0.9384(2) 0.16928(19) 0.88973(17) 0.0396(5) Uani d . 1 . .
    H H1X 0.8963 0.2004 0.8401 0.048 Uiso d R 1 . .
    H H1Y 0.8802 0.1636 0.9460 0.048 Uiso d R 1 . .
    O O2W 0.0797(3) 0.2733(3) 0.12852(19) 0.0545(6) Uani d . 1 . .
    H H2X 0.0151 0.3453 0.1366 0.065 Uiso d R 1 . .
    H H2Y 0.1286 0.2722 0.0667 0.065 Uiso d R 1 . .
    O O3W 0.0798(2) 0.5202(2) 0.73284(17) 0.0471(5) Uani d . 1 . .
    H H3X 0.0796 0.4957 0.6727 0.056 Uiso d R 1 . .
    H H3Y 0.1389 0.5629 0.7266 0.056 Uiso d R 1 . .
    O O4W 0.1087(3) 0.3290(2) 0.91176(19) 0.0523(6) Uani d . 1 . .
    H H4X 0.1009 0.3840 0.8602 0.063 Uiso d R 1 . .
    H H4Y 0.0423 0.2945 0.9240 0.063 Uiso d R 1 . .
    O O5W 1.0707(2) -0.1012(2) 0.8743(2) 0.0508(6) Uani d . 1 . .
    H H5X 1.0299 -0.0188 0.8783 0.061 Uiso d R 1 . .
    H H5Y 1.0258 -0.1433 0.9203 0.061 Uiso d R 1 . .
    Zn Zn1 0.62469(3) 0.21697(3) 0.720044(19) 0.01839(9) Uani d . 1 . .
loop_
    _atom_site_aniso_label
    _atom_site_aniso_U_11
    _atom_site_aniso_U_22
    _atom_site_aniso_U_33
    _atom_site_aniso_U_12
    _atom_site_aniso_U_13
    _atom_site_aniso_U_23
    C1 0.0354(15) 0.0360(15) 0.0394(16) -0.0120(12) -0.0069(12) 0.0069(12)
    C2 0.0302(15) 0.0357(16) 0.0507(19) 0.0058(12) 0.0034(13) 0.0042(14)
    C3 0.0472(18) 0.0308(15) 0.0412(17) -0.0010(13) 0.0099(14) -0.0046(12)
    C4 0.0503(16) 0.0192(12) 0.0188(12) -0.0034(11) -0.0040(11) 0.0031(9)
    C5 0.083(2) 0.0234(13) 0.0221(13) -0.0156(15) -0.0127(14) 0.0061(10)
    C6 0.077(2) 0.0307(14) 0.0188(12) -0.0303(15) -0.0168(13) 0.0102(10)
    C7 0.0485(16) 0.0269(13) 0.0206(12) -0.0204(12) -0.0176(11) 0.0137(10)
    C8 0.0504(18) 0.0525(18) 0.0298(14) -0.0336(15) -0.0190(13) 0.0195(13)
    C9 0.0294(14) 0.0559(19) 0.0283(14) -0.0158(13) -0.0087(11) 0.0172(13)
    C10 0.0282(13) 0.0441(16) 0.0210(12) -0.0111(12) -0.0045(10) 0.0145(11)
    C11 0.0324(13) 0.0266(12) 0.0136(11) -0.0132(10) -0.0097(9) 0.0068(9)
    C12 0.0384(14) 0.0242(12) 0.0170(11) -0.0093(10) -0.0065(10) 0.0071(9)
    C13 0.0258(12) 0.0339(14) 0.0271(13) -0.0084(11) -0.0108(10) 0.0115(10)
    C14 0.0349(14) 0.0361(14) 0.0249(13) -0.0172(11) -0.0133(11) 0.0143(11)
    C15 0.0445(16) 0.0447(16) 0.0215(13) -0.0233(13) -0.0109(11) 0.0137(11)
    C16 0.0360(14) 0.0366(14) 0.0126(11) -0.0192(11) -0.0053(10) 0.0024(9)
    C17 0.0388(15) 0.0521(18) 0.0205(13) -0.0226(14) 0.0028(11) 0.0009(12)
    C18 0.0362(15) 0.0514(18) 0.0255(14) -0.0190(13) 0.0031(11) -0.0096(12)
    C19 0.0230(12) 0.0322(13) 0.0316(14) -0.0103(10) -0.0042(10) -0.0090(11)
    C20 0.0300(14) 0.0326(14) 0.0407(16) -0.0055(11) -0.0020(12) -0.0141(12)
    C21 0.0273(13) 0.0298(14) 0.0460(17) 0.0000(11) -0.0125(12) -0.0057(12)
    C22 0.0221(12) 0.0271(13) 0.0361(14) 0.0009(10) -0.0151(10) 0.0016(11)
    C23 0.0204(11) 0.0206(11) 0.0204(11) -0.0065(9) -0.0009(9) -0.0048(9)
    C24 0.0243(12) 0.0290(12) 0.0168(11) -0.0092(10) -0.0076(9) 0.0005(9)
    C25 0.0200(11) 0.0294(13) 0.0251(13) 0.0009(10) -0.0003(9) 0.0082(10)
    C26 0.0308(14) 0.0235(13) 0.0468(17) -0.0074(11) -0.0114(12) 0.0097(11)
    C27 0.0264(13) 0.0245(12) 0.0323(14) -0.0081(10) -0.0067(10) -0.0044(10)
    N1 0.0288(11) 0.0261(11) 0.0213(10) -0.0063(9) -0.0011(8) -0.0016(8)
    N2 0.0294(11) 0.0265(10) 0.0186(10) -0.0094(9) -0.0083(8) 0.0022(8)
    N3 0.0238(10) 0.0236(10) 0.0188(10) -0.0035(8) -0.0090(8) 0.0031(8)
    N4 0.0243(10) 0.0279(11) 0.0184(10) -0.0070(8) -0.0096(8) 0.0022(8)
    O1 0.0347(11) 0.0441(12) 0.0501(13) -0.0188(9) -0.0134(9) 0.0028(10)
    O2 0.0279(9) 0.0321(10) 0.0327(10) -0.0140(8) -0.0112(8) 0.0077(8)
    O3 0.0364(11) 0.0706(15) 0.0292(11) -0.0089(11) -0.0051(9) 0.0235(10)
    O4 0.0441(11) 0.0458(11) 0.0104(8) -0.0196(9) -0.0109(7) 0.0050(7)
    O1W 0.0443(12) 0.0335(11) 0.0426(12) -0.0116(9) -0.0145(9) 0.0064(9)
    O2W 0.0491(14) 0.0714(17) 0.0434(13) -0.0173(12) -0.0070(11) -0.0093(12)
    O3W 0.0569(14) 0.0598(14) 0.0345(11) -0.0361(12) -0.0054(10) 0.0036(10)
    O4W 0.0572(14) 0.0594(15) 0.0488(14) -0.0324(12) -0.0072(11) -0.0004(11)
    O5W 0.0500(13) 0.0340(11) 0.0665(16) -0.0121(10) -0.0082(11) -0.0007(11)
    Zn1 0.02194(15) 0.02086(15) 0.01283(14) -0.00678(10) -0.00444(10) 0.00161(9)
_geom_special_details
;
All e.s.d.'s (except the e.s.d. in the dihedral angle between two l.s. planes)
are estimated using the full covariance matrix. The cell e.s.d.'s are taken
into account individually in the estimation of e.s.d.'s in distances, angles
and torsion angles; correlations between e.s.d.'s in cell parameters are only
used when they are defined by crystal symmetry. An approximate (isotropic)
treatment of cell e.s.d.'s is used for estimating e.s.d.'s involving l.s.
planes.
;
loop_
    _geom_bond_atom_site_label_1
    _geom_bond_atom_site_label_2
    _geom_bond_site_symmetry_2
    _geom_bond_distance
    _geom_bond_publ_flag
    C1 N1 . 1.326(4) ?
    C1 C2 . 1.403(4) ?
    C1 H1A . 0.9300 ?
    C2 C3 . 1.334(5) ?
    C2 H2A . 0.9300 ?
    C3 C4 . 1.402(4) ?
    C3 H3A . 0.9300 ?
    C4 C12 . 1.409(4) ?
    C4 C5 . 1.426(4) ?
    C5 C6 . 1.345(5) ?
    C5 H5A . 0.9300 ?
    C6 C7 . 1.406(4) ?
    C6 H6A . 0.9300 ?
    C7 C8 . 1.392(4) ?
    C7 C11 . 1.427(3) ?
    C8 C9 . 1.357(5) ?
    C8 H8A . 0.9300 ?
    C9 C10 . 1.385(4) ?
    C9 H9A . 0.9300 ?
    C10 N2 . 1.327(3) ?
    C10 H10A . 0.9300 ?
    C11 N2 . 1.333(3) ?
    C11 C12 . 1.444(4) ?
    C12 N1 . 1.341(3) ?
    C13 N4 . 1.353(3) ?
    C13 C14 . 1.376(4) ?
    C13 H13A . 0.9300 ?
    C14 C15 . 1.387(4) ?
    C14 H14A . 0.9300 ?
    C15 C16 . 1.420(4) ?
    C15 H15A . 0.9300 ?
    C16 C24 . 1.396(3) ?
    C16 C17 . 1.420(4) ?
    C17 C18 . 1.361(4) ?
    C17 H17A . 0.9300 ?
    C18 C19 . 1.423(4) ?
    C18 H18A . 0.9300 ?
    C19 C20 . 1.414(4) ?
    C19 C23 . 1.422(3) ?
    C20 C21 . 1.347(4) ?
    C20 H20A . 0.9300 ?
    C21 C22 . 1.395(4) ?
    C21 H21A . 0.9300 ?
    C22 N3 . 1.337(3) ?
    C22 H22A . 0.9300 ?
    C23 N3 . 1.331(3) ?
    C23 C24 . 1.427(3) ?
    C24 N4 . 1.336(3) ?
    C25 O3 . 1.228(3) ?
    C25 O4 . 1.278(3) ?
    C25 C26 . 1.483(4) ?
    C26 C27 . 1.520(4) ?
    C26 H26A . 0.9700 ?
    C26 H26B . 0.9700 ?
    C27 O1 . 1.247(3) ?
    C27 O2 . 1.261(3) ?
    N1 Zn1 . 2.175(2) ?
    N2 Zn1 . 2.176(2) ?
    N3 Zn1 . 2.141(2) ?
    N4 Zn1 . 2.150(2) ?
    O2 Zn1 . 2.0687(18) ?
    O4 Zn1 . 2.0203(17) ?
    O1W H1X . 0.8500 ?
    O1W H1Y . 0.8500 ?
    O2W H2X . 0.8500 ?
    O2W H2Y . 0.8501 ?
    O3W H3X . 0.8500 ?
    O3W H3Y . 0.8500 ?
    O4W H4X . 0.8500 ?
    O4W H4Y . 0.8500 ?
    O5W H5X . 0.8500 ?
    O5W H5Y . 0.8501 ?
loop_
    _geom_angle_atom_site_label_1
    _geom_angle_atom_site_label_2
    _geom_angle_atom_site_label_3
    _geom_angle_site_symmetry_1
    _geom_angle_site_symmetry_3
    _geom_angle
    _geom_angle_publ_flag
    N1 C1 C2 . . 121.8(3) ?
    N1 C1 H1A . . 119.1 ?
    C2 C1 H1A . . 119.1 ?
    C3 C2 C1 . . 119.1(3) ?
    C3 C2 H2A . . 120.5 ?
    C1 C2 H2A . . 120.5 ?
    C2 C3 C4 . . 121.3(3) ?
    C2 C3 H3A . . 119.3 ?
    C4 C3 H3A . . 119.3 ?
    C3 C4 C12 . . 116.2(3) ?
    C3 C4 C5 . . 124.8(3) ?
    C12 C4 C5 . . 119.0(3) ?
    C6 C5 C4 . . 121.2(3) ?
    C6 C5 H5A . . 119.4 ?
    C4 C5 H5A . . 119.4 ?
    C5 C6 C7 . . 121.8(3) ?
    C5 C6 H6A . . 119.1 ?
    C7 C6 H6A . . 119.1 ?
    C8 C7 C6 . . 125.3(3) ?
    C8 C7 C11 . . 115.5(3) ?
    C6 C7 C11 . . 119.3(3) ?
    C9 C8 C7 . . 120.7(3) ?
    C9 C8 H8A . . 119.6 ?
    C7 C8 H8A . . 119.6 ?
    C8 C9 C10 . . 119.4(3) ?
    C8 C9 H9A . . 120.3 ?
    C10 C9 H9A . . 120.3 ?
    N2 C10 C9 . . 122.7(3) ?
    N2 C10 H10A . . 118.7 ?
    C9 C10 H10A . . 118.7 ?
    N2 C11 C7 . . 123.7(2) ?
    N2 C11 C12 . . 117.5(2) ?
    C7 C11 C12 . . 118.7(2) ?
    N1 C12 C4 . . 122.4(3) ?
    N1 C12 C11 . . 117.9(2) ?
    C4 C12 C11 . . 119.6(2) ?
    N4 C13 C14 . . 123.2(3) ?
    N4 C13 H13A . . 118.4 ?
    C14 C13 H13A . . 118.4 ?
    C13 C14 C15 . . 118.5(2) ?
    C13 C14 H14A . . 120.7 ?
    C15 C14 H14A . . 120.7 ?
    C14 C15 C16 . . 119.2(2) ?
    C14 C15 H15A . . 120.4 ?
    C16 C15 H15A . . 120.4 ?
    C24 C16 C17 . . 119.7(2) ?
    C24 C16 C15 . . 117.6(2) ?
    C17 C16 C15 . . 122.7(2) ?
    C18 C17 C16 . . 121.3(2) ?
    C18 C17 H17A . . 119.3 ?
    C16 C17 H17A . . 119.3 ?
    C17 C18 C19 . . 120.4(3) ?
    C17 C18 H18A . . 119.8 ?
    C19 C18 H18A . . 119.8 ?
    C20 C19 C23 . . 116.8(2) ?
    C20 C19 C18 . . 123.8(3) ?
    C23 C19 C18 . . 119.4(2) ?
    C21 C20 C19 . . 119.7(2) ?
    C21 C20 H20A . . 120.2 ?
    C19 C20 H20A . . 120.2 ?
    C20 C21 C22 . . 120.0(3) ?
    C20 C21 H21A . . 120.0 ?
    C22 C21 H21A . . 120.0 ?
    N3 C22 C21 . . 121.9(3) ?
    N3 C22 H22A . . 119.0 ?
    C21 C22 H22A . . 119.0 ?
    N3 C23 C19 . . 122.4(2) ?
    N3 C23 C24 . . 118.2(2) ?
    C19 C23 C24 . . 119.4(2) ?
    N4 C24 C16 . . 122.8(2) ?
    N4 C24 C23 . . 117.4(2) ?
    C16 C24 C23 . . 119.8(2) ?
    O3 C25 O4 . . 122.5(3) ?
    O3 C25 C26 . . 119.0(2) ?
    O4 C25 C26 . . 118.5(2) ?
    C25 C26 C27 . . 117.0(2) ?
    C25 C26 H26A . . 108.0 ?
    C27 C26 H26A . . 108.0 ?
    C25 C26 H26B . . 108.0 ?
    C27 C26 H26B . . 108.0 ?
    H26A C26 H26B . . 107.3 ?
    O1 C27 O2 . . 122.8(3) ?
    O1 C27 C26 . . 118.5(2) ?
    O2 C27 C26 . . 118.6(2) ?
    C1 N1 C12 . . 119.2(2) ?
    C1 N1 Zn1 . . 127.06(19) ?
    C12 N1 Zn1 . . 113.63(17) ?
    C10 N2 C11 . . 118.1(2) ?
    C10 N2 Zn1 . . 127.68(19) ?
    C11 N2 Zn1 . . 114.13(16) ?
    C23 N3 C22 . . 119.2(2) ?
    C23 N3 Zn1 . . 113.65(15) ?
    C22 N3 Zn1 . . 127.12(18) ?
    C24 N4 C13 . . 118.5(2) ?
    C24 N4 Zn1 . . 113.60(16) ?
    C13 N4 Zn1 . . 127.68(17) ?
    C27 O2 Zn1 . . 125.77(17) ?
    C25 O4 Zn1 . . 126.93(16) ?
    H1X O1W H1Y . . 109.5 ?
    H2X O2W H2Y . . 109.5 ?
    H3X O3W H3Y . . 109.5 ?
    H4X O4W H4Y . . 109.5 ?
    H5X O5W H5Y . . 109.5 ?
    O4 Zn1 O2 . . 90.76(7) ?
    O4 Zn1 N3 . . 97.33(8) ?
    O2 Zn1 N3 . . 97.98(8) ?
    O4 Zn1 N4 . . 173.14(8) ?
    O2 Zn1 N4 . . 86.27(7) ?
    N3 Zn1 N4 . . 76.99(8) ?
    O4 Zn1 N1 . . 92.29(8) ?
    O2 Zn1 N1 . . 89.90(8) ?
    N3 Zn1 N1 . . 167.45(8) ?
    N4 Zn1 N1 . . 93.89(8) ?
    O4 Zn1 N2 . . 90.97(7) ?
    O2 Zn1 N2 . . 166.13(8) ?
    N3 Zn1 N2 . . 95.45(8) ?
    N4 Zn1 N2 . . 93.38(8) ?
    N1 Zn1 N2 . . 76.28(8) ?
loop_
    _geom_torsion_atom_site_label_1
    _geom_torsion_atom_site_label_2
    _geom_torsion_atom_site_label_3
    _geom_torsion_atom_site_label_4
    _geom_torsion_site_symmetry_1
    _geom_torsion_site_symmetry_2
    _geom_torsion_site_symmetry_3
    _geom_torsion_site_symmetry_4
    _geom_torsion
    _geom_torsion_publ_flag
    N1 C1 C2 C3 . . . . -0.8(5) ?
    C1 C2 C3 C4 . . . . -0.4(5) ?
    C2 C3 C4 C12 . . . . 0.5(4) ?
    C2 C3 C4 C5 . . . . 178.1(3) ?
    C3 C4 C5 C6 . . . . 176.1(3) ?
    C12 C4 C5 C6 . . . . -6.4(4) ?
    C4 C5 C6 C7 . . . . 4.5(4) ?
    C5 C6 C7 C8 . . . . 179.8(3) ?
    C5 C6 C7 C11 . . . . 1.1(4) ?
    C6 C7 C8 C9 . . . . -178.1(2) ?
    C11 C7 C8 C9 . . . . 0.6(4) ?
    C7 C8 C9 C10 . . . . 0.8(4) ?
    C8 C9 C10 N2 . . . . -2.5(4) ?
    C8 C7 C11 N2 . . . . -0.5(3) ?
    C6 C7 C11 N2 . . . . 178.3(2) ?
    C8 C7 C11 C12 . . . . 176.6(2) ?
    C6 C7 C11 C12 . . . . -4.6(3) ?
    C3 C4 C12 N1 . . . . 0.6(4) ?
    C5 C4 C12 N1 . . . . -177.1(2) ?
    C3 C4 C12 C11 . . . . -179.5(2) ?
    C5 C4 C12 C11 . . . . 2.8(3) ?
    N2 C11 C12 N1 . . . . -0.2(3) ?
    C7 C11 C12 N1 . . . . -177.5(2) ?
    N2 C11 C12 C4 . . . . 179.9(2) ?
    C7 C11 C12 C4 . . . . 2.6(3) ?
    N4 C13 C14 C15 . . . . -0.8(4) ?
    C13 C14 C15 C16 . . . . 3.2(4) ?
    C14 C15 C16 C24 . . . . -4.2(4) ?
    C14 C15 C16 C17 . . . . 178.3(3) ?
    C24 C16 C17 C18 . . . . 0.8(4) ?
    C15 C16 C17 C18 . . . . 178.2(3) ?
    C16 C17 C18 C19 . . . . -1.8(4) ?
    C17 C18 C19 C20 . . . . -177.9(3) ?
    C17 C18 C19 C23 . . . . 0.6(4) ?
    C23 C19 C20 C21 . . . . 0.6(4) ?
    C18 C19 C20 C21 . . . . 179.2(3) ?
    C19 C20 C21 C22 . . . . 0.6(4) ?
    C20 C21 C22 N3 . . . . -1.0(4) ?
    C20 C19 C23 N3 . . . . -1.6(4) ?
    C18 C19 C23 N3 . . . . 179.8(2) ?
    C20 C19 C23 C24 . . . . -179.9(2) ?
    C18 C19 C23 C24 . . . . 1.4(4) ?
    C17 C16 C24 N4 . . . . -179.3(2) ?
    C15 C16 C24 N4 . . . . 3.1(4) ?
    C17 C16 C24 C23 . . . . 1.3(4) ?
    C15 C16 C24 C23 . . . . -176.2(2) ?
    N3 C23 C24 N4 . . . . -0.2(3) ?
    C19 C23 C24 N4 . . . . 178.2(2) ?
    N3 C23 C24 C16 . . . . 179.2(2) ?
    C19 C23 C24 C16 . . . . -2.4(3) ?
    O3 C25 C26 C27 . . . . -127.4(3) ?
    O4 C25 C26 C27 . . . . 54.4(3) ?
    C25 C26 C27 O1 . . . . 127.6(3) ?
    C25 C26 C27 O2 . . . . -53.7(4) ?
    C2 C1 N1 C12 . . . . 1.9(4) ?
    C2 C1 N1 Zn1 . . . . -174.1(2) ?
    C4 C12 N1 C1 . . . . -1.8(4) ?
    C11 C12 N1 C1 . . . . 178.3(2) ?
    C4 C12 N1 Zn1 . . . . 174.74(18) ?
    C11 C12 N1 Zn1 . . . . -5.2(3) ?
    C9 C10 N2 C11 . . . . 2.6(3) ?
    C9 C10 N2 Zn1 . . . . 178.34(18) ?
    C7 C11 N2 C10 . . . . -1.1(3) ?
    C12 C11 N2 C10 . . . . -178.2(2) ?
    C7 C11 N2 Zn1 . . . . -177.38(17) ?
    C12 C11 N2 Zn1 . . . . 5.5(3) ?
    C19 C23 N3 C22 . . . . 1.3(4) ?
    C24 C23 N3 C22 . . . . 179.6(2) ?
    C19 C23 N3 Zn1 . . . . 178.89(18) ?
    C24 C23 N3 Zn1 . . . . -2.8(3) ?
    C21 C22 N3 C23 . . . . 0.0(4) ?
    C21 C22 N3 Zn1 . . . . -177.25(19) ?
    C16 C24 N4 C13 . . . . -0.8(4) ?
    C23 C24 N4 C13 . . . . 178.6(2) ?
    C16 C24 N4 Zn1 . . . . -176.35(19) ?
    C23 C24 N4 Zn1 . . . . 3.0(3) ?
    C14 C13 N4 C24 . . . . -0.4(4) ?
    C14 C13 N4 Zn1 . . . . 174.43(19) ?
    O1 C27 O2 Zn1 . . . . -162.6(2) ?
    C26 C27 O2 Zn1 . . . . 18.8(3) ?
    O3 C25 O4 Zn1 . . . . 161.7(2) ?
    C26 C25 O4 Zn1 . . . . -20.2(3) ?
    C25 O4 Zn1 O2 . . . . -8.0(2) ?
    C25 O4 Zn1 N3 . . . . 90.2(2) ?
    C25 O4 Zn1 N1 . . . . -97.9(2) ?
    C25 O4 Zn1 N2 . . . . -174.2(2) ?
    C27 O2 Zn1 O4 . . . . 8.4(2) ?
    C27 O2 Zn1 N3 . . . . -89.1(2) ?
    C27 O2 Zn1 N4 . . . . -165.4(2) ?
    C27 O2 Zn1 N1 . . . . 100.7(2) ?
    C27 O2 Zn1 N2 . . . . 105.6(3) ?
    C23 N3 Zn1 O4 . . . . -172.87(16) ?
    C22 N3 Zn1 O4 . . . . 4.5(2) ?
    C23 N3 Zn1 O2 . . . . -81.06(17) ?
    C22 N3 Zn1 O2 . . . . 96.3(2) ?
    C23 N3 Zn1 N4 . . . . 3.22(16) ?
    C22 N3 Zn1 N4 . . . . -179.4(2) ?
    C23 N3 Zn1 N1 . . . . 47.4(4) ?
    C22 N3 Zn1 N1 . . . . -135.2(3) ?
    C23 N3 Zn1 N2 . . . . 95.44(17) ?
    C22 N3 Zn1 N2 . . . . -87.2(2) ?
    C24 N4 Zn1 O2 . . . . 95.76(17) ?
    C13 N4 Zn1 O2 . . . . -79.3(2) ?
    C24 N4 Zn1 N3 . . . . -3.32(16) ?
    C13 N4 Zn1 N3 . . . . -178.4(2) ?
    C24 N4 Zn1 N1 . . . . -174.59(17) ?
    C13 N4 Zn1 N1 . . . . 10.4(2) ?
    C24 N4 Zn1 N2 . . . . -98.13(17) ?
    C13 N4 Zn1 N2 . . . . 86.8(2) ?
    C1 N1 Zn1 O4 . . . . 91.7(2) ?
    C12 N1 Zn1 O4 . . . . -84.51(17) ?
    C1 N1 Zn1 O2 . . . . 0.9(2) ?
    C12 N1 Zn1 O2 . . . . -175.27(17) ?
    C1 N1 Zn1 N3 . . . . -128.2(4) ?
    C12 N1 Zn1 N3 . . . . 55.6(4) ?
    C1 N1 Zn1 N4 . . . . -85.4(2) ?
    C12 N1 Zn1 N4 . . . . 98.47(17) ?
    C1 N1 Zn1 N2 . . . . -177.9(2) ?
    C12 N1 Zn1 N2 . . . . 5.93(16) ?
    C10 N2 Zn1 O4 . . . . -89.9(2) ?
    C11 N2 Zn1 O4 . . . . 86.02(16) ?
    C10 N2 Zn1 O2 . . . . 173.0(3) ?
    C11 N2 Zn1 O2 . . . . -11.1(4) ?
    C10 N2 Zn1 N3 . . . . 7.6(2) ?
    C11 N2 Zn1 N3 . . . . -176.52(16) ?
    C10 N2 Zn1 N4 . . . . 84.9(2) ?
    C11 N2 Zn1 N4 . . . . -99.28(16) ?
    C10 N2 Zn1 N1 . . . . 178.0(2) ?
    C11 N2 Zn1 N1 . . . . -6.10(15) ?
loop_
    _geom_hbond_atom_site_label_D
    _geom_hbond_atom_site_label_H
    _geom_hbond_atom_site_label_A
    _geom_hbond_site_symmetry_A
    _geom_hbond_distance_DH
    _geom_hbond_distance_HA
    _geom_hbond_distance_DA
    _geom_hbond_angle_DHA
    O1W H1X O2 . 0.85 1.85 2.696(3) 178
    O1W H1Y O5W 2_757 0.85 2.50 3.085(3) 127
    O2W H2X O3W 2_566 0.85 2.18 2.836(4) 133
    O2W H2Y O4W 1_554 0.85 2.09 2.804(4) 141
    O3W H3X O1 1_455 0.85 2.21 2.696(3) 116
    O3W H3Y O3 2_666 0.85 2.27 2.806(3) 121
    O4W H4X O3W . 0.85 2.10 2.953(3) 180
    O4W H4Y O1W 1_455 0.85 2.07 2.854(3) 153
    O5W H5X O1W . 0.85 1.94 2.789(3) 179
    O5W H5Y O2W 2_656 0.85 2.21 2.733(3) 120
    O5W H5Y O1W 2_757 0.85 2.57 3.085(3) 120
