# Supplementary material for: [Malonato(2−)-κ2 O,O′]bis­(1,10-phenanthroline-κ2 N,N′)zinc(II) penta­hydrate
Source: Acta Crystallogr Sect E Struct Rep Online. 2010 Dec 11;67(Pt 1):m66–7. doi: 10.1107/S1600536810049573 (PMC3050196; doi:10.1107/S1600536810049573)
Supplement: Supplementary file 2 [file e-67-00m66-Isup2.hkl]

# 
# h,k,l, Fc-squared, Fo-squared, sigma(Fo-squared) and status flag 
# 
data_I
_shelx_title '    a in P1' 
_shelx_refln_list_code          4 
_shelx_F_calc_maximum      223.07 
_exptl_crystal_F_000       640.00 
_reflns_d_resolution_high  0.8107 
 
loop_ 
 _symmetry_equiv_pos_as_xyz 
 'x, y, z' 
 '-x, -y, -z' 
 
_cell_length_a    10.3802 
_cell_length_b    10.5801 
_cell_length_c    13.0591 
_cell_angle_alpha  84.682 
_cell_angle_beta   76.965 
_cell_angle_gamma  72.834 
 
_shelx_F_squared_multiplier     1.000 
 
loop_ 
 _refln_index_h 
 _refln_index_k 
 _refln_index_l 
 _refln_F_squared_calc 
 _refln_F_squared_meas 
 _refln_F_squared_sigma 
 _refln_observed_status 
   1   0   0     9906.52     9593.51     12.11 o 
   2   0   0      352.93      379.42     17.09 o 
   3   0   0     5243.11     5076.30      6.05 o 
   4   0   0      929.49      871.21     26.91 o 
   5   0   0      676.51      629.96     24.15 o 
   6   0   0      143.78      174.34     15.90 o 
   7   0   0     1475.24     1616.03     38.64 o 
   8   0   0      640.90      602.09      7.42 o 
   9   0   0      115.63      132.75      7.01 o 
  10   0   0        0.84        3.66      2.03 o 
  11   0   0       55.86       50.83      3.84 o 
 -11   1   0      285.40      276.82      9.48 o 
 -10   1   0      248.21      212.32     32.47 o 
  -9   1   0      123.17      117.88     17.22 o 
  -8   1   0      128.96      131.99     18.84 o 
  -7   1   0       76.19       91.30      7.81 o 
  -6   1   0     2462.93     2318.07    126.45 o 
  -5   1   0      233.46      250.54      9.30 o 
  -4   1   0       77.88       93.09     10.86 o 
  -3   1   0       14.32       34.70      8.02 o 
  -2   1   0     4664.47     4620.63     15.25 o 
  -1   1   0     6323.90     5986.32     75.30 o 
   0   1   0     1233.62     1299.26      8.03 o 
   1   1   0      763.77      788.49      6.70 o 
   2   1   0     1117.57     1171.91     25.14 o 
   3   1   0      309.04      309.38     17.56 o 
   4   1   0        9.61       17.53      3.73 o 
   5   1   0     1126.99     1075.56     23.97 o 
   6   1   0     3910.84     3799.95     70.13 o 
   7   1   0      918.07      889.98     17.59 o 
   8   1   0      228.20      204.69     39.60 o 
   9   1   0      165.54      172.43     17.99 o 
  10   1   0      650.72      635.65     11.67 o 
  11   1   0      166.22      177.69      1.51 o 
  12   1   0        4.79        7.59      6.85 o 
 -11   2   0      137.92      146.72     11.85 o 
 -10   2   0       34.83       37.79      6.97 o 
  -9   2   0      594.83      543.82     22.84 o 
  -8   2   0      368.59      373.68     18.80 o 
  -7   2   0     1230.66     1312.06     34.84 o 
  -6   2   0      442.58      431.78     32.93 o 
  -5   2   0      648.78      632.39     15.70 o 
  -4   2   0     3070.09     2944.42    129.21 o 
  -3   2   0     7398.68     7046.48    118.15 o 
  -2   2   0      345.24      380.79     15.65 o 
  -1   2   0     1151.40     1195.74     51.04 o 
   0   2   0     1661.90     1736.57     22.43 o 
   1   2   0      364.76      425.86     10.53 o 
   2   2   0     7056.00     7052.22     21.36 o 
   3   2   0    13117.27    12693.69    197.79 o 
   4   2   0      655.57      682.59     10.43 o 
   5   2   0     2534.85     2496.61     28.94 o 
   6   2   0      180.20      201.53      7.51 o 
   7   2   0      451.81      470.46     15.99 o 
   8   2   0     2071.42     1792.97    135.33 o 
   9   2   0      317.92      286.71     13.33 o 
  10   2   0      267.28      270.45     31.49 o 
  11   2   0      157.52      163.62     16.11 o 
  12   2   0      137.88      173.45     11.53 o 
 -10   3   0      264.18      256.69     16.67 o 
  -9   3   0     1496.29     1399.05      2.21 o 
  -8   3   0      399.50      348.57     27.86 o 
  -7   3   0      487.15      492.60      7.00 o 
  -6   3   0     1469.68     1419.52     91.70 o 
  -5   3   0     2912.52     2942.71     23.97 o 
  -4   3   0       11.49       13.02      7.14 o 
  -3   3   0       30.35       26.98      8.55 o 
  -2   3   0     5568.21     5470.63     26.03 o 
  -1   3   0      117.19      139.50      6.36 o 
   0   3   0        7.07       16.22      2.79 o 
   1   3   0      975.37      978.36    110.40 o 
   2   3   0      427.63      430.18     16.59 o 
   3   3   0     1192.28     1345.37     46.95 o 
   4   3   0     4616.89     4446.59     35.01 o 
   5   3   0      256.00      312.45     22.85 o 
   6   3   0      545.22      532.76     14.28 o 
   7   3   0     1515.38     1503.25     38.56 o 
   8   3   0        8.03       12.52      8.30 o 
   9   3   0        7.47        8.91     10.48 o 
  10   3   0      403.05      414.04      7.81 o 
  11   3   0      363.64      355.11     12.61 o 
  12   3   0        1.62        1.93      1.84 o 
 -10   4   0       46.46       35.46      5.14 o 
  -9   4   0        3.65       11.82      4.02 o 
  -8   4   0      276.46      266.83     24.80 o 
  -7   4   0     1907.67     1936.44     46.70 o 
  -6   4   0      495.87      498.77     20.88 o 
  -5   4   0       21.99       38.82      4.65 o 
  -4   4   0     1571.60     1533.15     88.98 o 
  -3   4   0     1309.33     1226.92     32.86 o 
  -2   4   0      397.38      416.64     11.04 o 
  -1   4   0       89.30       96.69     13.90 o 
   0   4   0      773.24      751.62     11.69 o 
   1   4   0     1781.88     1799.93     46.52 o 
   2   4   0      285.48      304.89      9.55 o 
   3   4   0       41.06       50.22      5.78 o 
   4   4   0     3900.66     3810.90     78.62 o 
   5   4   0       93.05      123.18      5.53 o 
   6   4   0       17.72       22.18      8.29 o 
   7   4   0        2.28        9.91      6.22 o 
   8   4   0        5.31        7.83      6.75 o 
   9   4   0       30.60       44.86      3.92 o 
  10   4   0      831.68      781.80      8.50 o 
  11   4   0       87.37       77.17      3.31 o 
  12   4   0        3.17       12.57      5.51 o 
  -9   5   0      125.72      144.95     14.94 o 
  -8   5   0      601.45      505.00     48.85 o 
  -7   5   0      161.31      180.56      6.54 o 
  -6   5   0        7.23       14.44     10.98 o 
  -5   5   0      151.41      165.82      6.88 o 
  -4   5   0      229.34      267.92     13.65 o 
  -3   5   0      320.54      312.45      1.76 o 
  -2   5   0        7.74       16.85      3.58 o 
  -1   5   0     3789.64     3576.21     83.38 o 
   0   5   0     2034.18     1869.88     84.71 o 
   1   5   0      703.17      709.37      8.13 o 
   2   5   0     2613.91     2576.82     96.03 o 
   3   5   0      778.09      890.42     43.33 o 
   4   5   0     1147.54     1098.86     42.98 o 
   5   5   0        0.54        4.60      5.41 o 
   6   5   0      678.60      638.46     19.00 o 
   7   5   0      194.36      205.24      7.03 o 
   8   5   0       16.78       22.24      6.03 o 
   9   5   0       21.06       32.57      5.78 o 
  10   5   0      192.28      195.13     18.58 o 
  11   5   0      278.75      291.52      5.05 o 
  12   5   0      304.47      284.59     20.76 o 
  -8   6   0       32.07       48.79     22.79 o 
  -7   6   0      334.19      335.55     13.05 o 
  -6   6   0      544.30      520.40     19.92 o 
  -5   6   0      197.03      232.87     15.00 o 
  -4   6   0      286.17      319.76      6.57 o 
  -3   6   0        3.98       14.98      8.47 o 
  -2   6   0     2582.16     2509.62     60.97 o 
  -1   6   0       73.13      108.84      9.87 o 
   0   6   0      126.42      139.33     19.98 o 
   1   6   0     3101.31     2960.53     31.03 o 
   2   6   0      596.19      591.75     19.52 o 
   3   6   0      145.33      145.46      0.45 o 
   4   6   0       21.03       30.81      5.96 o 
   5   6   0      404.06      380.86     18.42 o 
   6   6   0      387.04      389.23     11.51 o 
   7   6   0        3.97        5.58      1.00 o 
   8   6   0       73.07       88.00     10.64 o 
   9   6   0      839.70      815.94     13.06 o 
  10   6   0      400.44      419.25     15.35 o 
  11   6   0        0.89        3.87      3.55 o 
  12   6   0       20.88       32.17     16.35 o 
  -8   7   0      195.51      207.72     31.74 o 
  -7   7   0        9.65       13.67      5.46 o 
  -6   7   0       11.64       17.18      7.76 o 
  -5   7   0      163.03      197.78      7.00 o 
  -4   7   0      403.06      408.40      4.29 o 
  -3   7   0       58.88       54.86      4.05 o 
  -2   7   0      545.16      517.72      8.18 o 
  -1   7   0     1299.90     1305.92     29.81 o 
   0   7   0      740.13      712.48     13.09 o 
   1   7   0      273.69      252.25      8.84 o 
   2   7   0      137.31      158.54      5.59 o 
   3   7   0       20.19       18.07      3.53 o 
   4   7   0     1054.95     1111.03     34.50 o 
   5   7   0       39.10       51.17      6.26 o 
   6   7   0       31.99       52.02     10.06 o 
   7   7   0      184.54      203.65     11.88 o 
   8   7   0      667.99      606.03     26.05 o 
   9   7   0      603.98      554.56     24.54 o 
  10   7   0        4.70       13.68      7.51 o 
  11   7   0      319.44      301.13     40.37 o 
  -7   8   0       23.05       26.74      6.04 o 
  -6   8   0      194.85      208.57     11.85 o 
  -5   8   0      192.25      258.72     15.75 o 
  -4   8   0       92.70      120.14      7.77 o 
  -3   8   0      205.47      236.13      9.36 o 
  -2   8   0        4.28        7.99      6.46 o 
  -1   8   0       15.25       18.79      5.29 o 
   0   8   0       98.02       91.83     11.90 o 
   1   8   0      138.77      145.49     15.22 o 
   2   8   0      399.61      362.85     20.40 o 
   3   8   0     2188.54     2177.82     10.06 o 
   4   8   0      205.75      209.60     31.16 o 
   5   8   0       13.33       10.54      5.55 o 
   6   8   0      579.79      560.69     13.18 o 
   7   8   0      194.15      175.12     19.67 o 
   8   8   0      109.04      134.53     11.69 o 
   9   8   0      302.45      290.46     12.69 o 
  10   8   0      399.08      429.91     17.54 o 
  11   8   0       58.48       70.84     14.28 o 
  -6   9   0       65.27       74.04      9.05 o 
  -5   9   0       22.37       37.70     13.87 o 
  -4   9   0      275.86      296.02      7.63 o 
  -3   9   0      295.41      305.13     39.53 o 
  -2   9   0        4.00        5.93      1.56 o 
  -1   9   0       89.32       99.19     12.49 o 
   0   9   0      664.52      572.98     33.48 o 
   1   9   0      385.20      419.57     15.88 o 
   2   9   0      496.28      517.31     27.55 o 
   3   9   0       17.15       15.97      4.87 o 
   4   9   0      728.59      684.43     13.27 o 
   5   9   0      318.51      351.01     15.71 o 
   6   9   0        5.97       10.85      2.92 o 
   7   9   0      135.36      199.55     13.56 o 
   8   9   0      929.40      804.09     35.62 o 
   9   9   0      150.81      150.44     14.28 o 
  10   9   0       29.80       35.25      8.15 o 
  11   9   0        8.09       11.71     12.96 o 
  -4  10   0       22.45       39.14     11.40 o 
  -3  10   0        3.32        5.10      8.91 o 
  -2  10   0      648.93      611.33      1.38 o 
  -1  10   0      711.03      711.66     15.35 o 
   0  10   0       83.97       86.64      6.18 o 
   1  10   0       26.69       51.58     13.26 o 
   2  10   0      549.43      564.83     18.30 o 
   3  10   0       37.21       36.47      9.20 o 
   4  10   0      144.85      179.87     11.17 o 
   5  10   0      116.59      129.95     21.25 o 
   6  10   0       45.89       49.53      4.22 o 
   7  10   0      154.57      172.46     10.57 o 
   8  10   0       71.53       54.14      8.72 o 
   9  10   0       84.71       81.78      5.73 o 
  10  10   0       63.69       57.11     12.01 o 
  -3  11   0      113.64      117.34     22.97 o 
  -2  11   0      253.16      287.91     12.82 o 
  -1  11   0        0.05        0.18      1.01 o 
   0  11   0      139.39      140.15     12.98 o 
   1  11   0      449.28      469.26     15.92 o 
   2  11   0      278.66      260.70     29.58 o 
   3  11   0      238.78      190.31     32.50 o 
   4  11   0     1147.39     1003.27     28.22 o 
   5  11   0      526.26      479.00     12.78 o 
   6  11   0      108.43      126.98      6.73 o 
   7  11   0       50.14       47.70     11.85 o 
   8  11   0      274.67      277.13      7.64 o 
   9  11   0      105.68      102.21      7.94 o 
  -1  12   0      133.47      131.57     29.02 o 
   0  12   0       27.33       43.31     12.83 o 
   1  12   0      122.24      162.88     45.40 o 
   2  12   0       94.03       91.14      8.39 o 
   3  12   0      365.45      302.80     48.47 o 
   4  12   0      215.79      218.04     22.78 o 
   5  12   0        0.86        1.70      1.37 o 
   6  12   0       45.63       53.41     12.01 o 
   7  12   0      343.26      356.12     44.32 o 
  -7 -12   1        5.19        8.23      8.81 o 
  -6 -12   1      194.82      152.66     23.78 o 
  -5 -12   1      259.57      287.53     10.91 o 
  -4 -12   1      888.01      763.80     55.29 o 
  -3 -12   1      141.39      132.54      4.49 o 
  -2 -12   1      349.21      366.61     22.61 o 
  -1 -12   1      297.48      319.46     13.01 o 
   0 -12   1       63.54       53.80     11.68 o 
   1 -12   1       17.25       24.46      7.67 o 
  -9 -11   1        1.57        5.46      5.26 o 
  -8 -11   1      456.41      454.14     21.92 o 
  -7 -11   1      152.53      207.70     14.63 o 
  -6 -11   1      354.95      346.62     16.13 o 
  -5 -11   1       77.04       85.13      7.90 o 
  -4 -11   1      158.45      158.32      2.95 o 
  -3 -11   1       27.15       35.90     10.77 o 
  -2 -11   1      745.54      748.16     11.25 o 
  -1 -11   1       75.50       75.30     12.06 o 
   0 -11   1       12.54       16.73      9.10 o 
   1 -11   1      966.54      888.69     37.25 o 
   2 -11   1      329.02      381.18     21.49 o 
   3 -11   1       47.82       59.53     12.58 o 
 -10 -10   1       33.27       44.05      7.96 o 
  -9 -10   1      329.09      368.81      9.88 o 
  -8 -10   1     1269.15     1092.01    105.51 o 
  -7 -10   1      336.35      321.38     22.10 o 
  -6 -10   1        2.63       13.27      6.88 o 
  -5 -10   1      399.42      395.45     16.16 o 
  -4 -10   1      197.19      232.43     27.71 o 
  -3 -10   1       16.34       29.03      5.13 o 
  -2 -10   1      359.42      354.83      7.57 o 
  -1 -10   1      191.11      167.80     23.37 o 
   0 -10   1      360.12      352.84      6.38 o 
   1 -10   1      385.79      352.72      9.26 o 
   2 -10   1       23.69       39.89     11.82 o 
   3 -10   1       70.25       89.46     21.64 o 
   4 -10   1      134.33      195.07     23.93 o 
 -10  -9   1       53.89       66.69      7.92 o 
  -9  -9   1      355.10      401.92      9.22 o 
  -8  -9   1        2.18       11.23      5.87 o 
  -7  -9   1      294.16      289.27      9.20 o 
  -6  -9   1      540.77      519.17     20.83 o 
  -5  -9   1     1074.30     1034.60     41.01 o 
  -4  -9   1      213.73      251.44      6.89 o 
  -3  -9   1     1483.15     1316.81    141.22 o 
  -2  -9   1     1755.05     1710.76     13.09 o 
  -1  -9   1      333.06      327.21      8.66 o 
   0  -9   1       25.53       37.55      5.08 o 
   1  -9   1      141.02      142.02     11.91 o 
   2  -9   1      398.91      393.49     18.36 o 
   3  -9   1      130.40      159.73     13.72 o 
   4  -9   1        1.62        7.36      1.40 o 
   5  -9   1      274.70      280.57      4.48 o 
   6  -9   1      210.92      201.55     55.36 o 
 -11  -8   1      212.56      228.56      9.82 o 
 -10  -8   1        0.80        5.96      5.55 o 
  -9  -8   1       17.95       24.08      4.60 o 
  -8  -8   1      885.55      780.35     32.51 o 
  -7  -8   1       25.06       49.58      9.77 o 
  -6  -8   1      155.02      165.13     21.86 o 
  -5  -8   1       17.17       23.77      9.56 o 
  -4  -8   1      275.39      268.12      1.23 o 
  -3  -8   1      168.97      160.19      4.71 o 
  -2  -8   1       22.46       25.43      3.69 o 
  -1  -8   1      485.20      459.91      4.90 o 
   0  -8   1      780.73      713.88     25.13 o 
   1  -8   1      569.19      560.82      9.56 o 
   2  -8   1       21.11       38.67      4.72 o 
   3  -8   1      199.43      200.79     11.65 o 
   4  -8   1      563.84      526.83      2.86 o 
   5  -8   1      307.94      343.82     16.16 o 
   6  -8   1        4.17        6.28      3.33 o 
   7  -8   1       66.77       50.61      5.51 o 
 -11  -7   1       21.14       22.72      3.60 o 
 -10  -7   1      287.09      293.46      8.72 o 
  -9  -7   1      516.98      489.45     12.08 o 
  -8  -7   1       61.27       56.08      4.44 o 
  -7  -7   1      115.07      140.58     14.19 o 
  -6  -7   1      393.44      379.15      5.91 o 
  -5  -7   1     1573.03     1594.18     26.40 o 
  -4  -7   1      322.44      334.60      5.59 o 
  -3  -7   1      192.11      267.51      7.91 o 
  -2  -7   1      895.49      789.79     28.89 o 
  -1  -7   1      861.19      781.44     26.56 o 
   0  -7   1      128.23      144.70      7.97 o 
   1  -7   1        3.38        2.98      8.05 o 
   2  -7   1     1369.26     1455.47     12.42 o 
   3  -7   1      374.90      366.95      2.64 o 
   4  -7   1        0.48        2.47      1.69 o 
   5  -7   1     1030.20     1011.44      9.87 o 
   6  -7   1      257.21      254.82     19.16 o 
   7  -7   1       38.33       45.44     10.01 o 
   8  -7   1       21.97       35.73     10.40 o 
 -12  -6   1       49.19       58.81     16.26 o 
 -11  -6   1      267.38      220.64     34.05 o 
 -10  -6   1      259.27      249.85     25.27 o 
  -9  -6   1      543.41      526.20     23.67 o 
  -8  -6   1      339.38      327.15      9.25 o 
  -7  -6   1      597.17      595.50     11.40 o 
  -6  -6   1      151.74      175.49     23.76 o 
  -5  -6   1       43.49       50.13      5.14 o 
  -4  -6   1      857.42      840.60     11.40 o 
  -3  -6   1      393.82      377.52     21.01 o 
  -2  -6   1      142.91      202.01      7.76 o 
  -1  -6   1      166.48      171.94     12.39 o 
   0  -6   1     1316.18     1338.08      6.27 o 
   1  -6   1       95.96       88.36     12.11 o 
   2  -6   1      868.55      825.71     14.47 o 
   3  -6   1      294.86      274.00      4.86 o 
   4  -6   1        4.14        7.24      6.60 o 
   5  -6   1       70.04       67.65      7.23 o 
   6  -6   1      220.34      256.91      9.86 o 
   7  -6   1        0.26        0.93      1.73 o 
   8  -6   1       95.57      102.08     14.18 o 
   9  -6   1      155.56      164.35     26.74 o 
 -12  -5   1       59.65       55.15      4.15 o 
 -11  -5   1       24.11       45.07      8.99 o 
 -10  -5   1      393.03      335.52     26.91 o 
  -9  -5   1      394.41      414.27      8.74 o 
  -8  -5   1      450.53      415.52     24.17 o 
  -7  -5   1      174.03      150.24      9.17 o 
  -6  -5   1      825.41      796.79      4.91 o 
  -5  -5   1     1943.73     1823.34     77.13 o 
  -4  -5   1      104.74      100.76     16.30 o 
  -3  -5   1     1715.42     1706.05     41.72 o 
  -2  -5   1      264.29      285.23     10.81 o 
  -1  -5   1     1280.16     1269.48     26.83 o 
   0  -5   1       25.66       49.98     11.90 o 
   1  -5   1      443.68      442.00     17.16 o 
   2  -5   1     2320.58     2103.21     64.42 o 
   3  -5   1     1025.26      978.35     20.23 o 
   4  -5   1      121.76      156.10     11.68 o 
   5  -5   1      529.38      475.77      7.58 o 
   6  -5   1      556.00      548.24     19.02 o 
   7  -5   1      664.01      605.21     30.21 o 
   8  -5   1      234.46      195.47     32.83 o 
   9  -5   1        0.40        2.14      1.01 o 
 -12  -4   1       13.99       32.03      8.20 o 
 -11  -4   1       77.74       68.93      7.43 o 
 -10  -4   1      275.26      262.47     27.35 o 
  -9  -4   1        9.61       10.25      5.35 o 
  -8  -4   1      107.26      123.46      8.02 o 
  -7  -4   1      576.45      586.30      9.36 o 
  -6  -4   1      370.87      383.08     13.16 o 
  -5  -4   1        1.18        8.32      3.86 o 
  -4  -4   1      715.33      718.04     11.77 o 
  -3  -4   1      151.04      174.32     20.19 o 
  -2  -4   1     1916.09     1819.56     82.67 o 
  -1  -4   1       39.94       46.83      6.66 o 
   0  -4   1      126.88      153.95      8.69 o 
   1  -4   1     4615.14     4445.14     36.92 o 
   2  -4   1     1601.21     1554.94     21.55 o 
   3  -4   1      755.33      756.74      1.33 o 
   4  -4   1       13.18       18.70      6.30 o 
   5  -4   1      776.37      797.49     19.78 o 
   6  -4   1       64.94       62.12      8.27 o 
   7  -4   1      191.14      202.25     26.95 o 
   8  -4   1     1061.60     1081.35     70.34 o 
   9  -4   1      464.60      478.87     10.13 o 
  10  -4   1      132.00      111.38     14.52 o 
 -12  -3   1      181.35      175.89     11.73 o 
 -11  -3   1        0.31        2.21      2.52 o 
 -10  -3   1      299.87      307.86     20.99 o 
  -9  -3   1      411.01      396.43     21.94 o 
  -8  -3   1      211.44      207.91     12.25 o 
  -7  -3   1      190.01      184.90     17.08 o 
  -6  -3   1        3.81        3.89      1.68 o 
  -5  -3   1      650.11      622.00      3.72 o 
  -4  -3   1     1259.52     1428.09     19.42 o 
  -3  -3   1     3308.93     3226.67     36.05 o 
  -2  -3   1      419.65      382.57     27.71 o 
  -1  -3   1      196.93      215.70     11.11 o 
   0  -3   1     2325.61     2254.87      7.49 o 
   1  -3   1      195.68      210.81      6.76 o 
   2  -3   1     1330.69     1411.93     11.52 o 
   3  -3   1      126.30      139.56      8.32 o 
   4  -3   1     3036.15     2986.37      9.67 o 
   5  -3   1      309.68      308.09     19.35 o 
   6  -3   1       36.19       66.53     20.78 o 
   7  -3   1      313.22      325.67     10.10 o 
   8  -3   1       29.75       55.16      8.35 o 
   9  -3   1      137.84      149.09     19.20 o 
  10  -3   1       57.24       62.77      7.23 o 
 -12  -2   1        0.20        2.46      2.61 o 
 -11  -2   1      188.45      199.70     34.36 o 
 -10  -2   1      281.25      245.61     16.71 o 
  -9  -2   1      270.52      294.55     10.20 o 
  -8  -2   1      281.79      287.20      3.16 o 
  -7  -2   1      732.31      730.20     19.68 o 
  -6  -2   1      381.11      359.93      5.78 o 
  -5  -2   1     1823.27     1807.18     31.06 o 
  -4  -2   1       26.45       28.32      4.91 o 
  -3  -2   1       33.70       46.30      6.10 o 
  -2  -2   1     1796.18     1869.94     30.05 o 
  -1  -2   1     1091.28     1242.85     12.27 o 
   0  -2   1        6.32        8.19      7.16 o 
   1  -2   1       16.70       24.70      3.37 o 
   2  -2   1     1131.77     1194.52     26.57 o 
   3  -2   1     2141.11     2100.89     16.18 o 
   4  -2   1      293.75      306.29      7.29 o 
   5  -2   1      825.20      818.83      4.65 o 
   6  -2   1     3288.86     3193.36     20.64 o 
   7  -2   1       60.15       59.32      4.90 o 
   8  -2   1        2.62        4.94      3.14 o 
   9  -2   1      165.92      216.27     11.18 o 
  10  -2   1      595.25      532.40     13.61 o 
  11  -2   1      166.93      182.90     26.12 o 
 -12  -1   1      136.31      198.17     11.64 o 
 -11  -1   1      152.22      169.48     12.62 o 
 -10  -1   1        6.30        5.56      2.68 o 
  -9  -1   1        2.88       13.69      6.73 o 
  -8  -1   1     1251.27     1213.63     59.50 o 
  -7  -1   1      593.70      576.29     10.03 o 
  -6  -1   1      988.54      960.60      4.34 o 
  -5  -1   1       60.20       62.33      1.86 o 
  -4  -1   1     2962.29     2851.00     84.78 o 
  -3  -1   1      186.40      223.47      4.89 o 
  -2  -1   1       37.40       40.48      3.78 o 
  -1  -1   1     8625.04     8318.25    136.24 o 
   0  -1   1    13615.11    13286.82    156.57 o 
   1  -1   1     2654.43     2609.43      1.29 o 
   2  -1   1       81.17      272.88    111.02 o 
   3  -1   1      857.89      827.40      4.91 o 
   4  -1   1      439.71      420.46     24.08 o 
   5  -1   1     1922.50     1857.99     13.25 o 
   6  -1   1      155.72      157.72     10.70 o 
   7  -1   1      575.22      557.00      7.64 o 
   8  -1   1      927.55      895.93     23.65 o 
   9  -1   1      135.42      154.58     16.21 o 
  10  -1   1       45.69       62.34      7.28 o 
  11  -1   1      442.31      414.98     16.46 o 
 -11   0   1       88.54      152.29     15.52 o 
 -10   0   1       20.23       41.14     14.01 o 
  -9   0   1      275.67      270.17     15.35 o 
  -8   0   1      182.74      185.82     20.40 o 
  -7   0   1      836.56      786.59      8.70 o 
  -6   0   1     3569.04     3359.58     62.66 o 
  -5   0   1     2409.56     2417.98     10.67 o 
  -4   0   1     1025.80      950.27     17.01 o 
  -3   0   1      766.14      804.75     10.40 o 
  -2   0   1     1164.63     1318.21    101.47 o 
  -1   0   1     2043.20     2030.24     28.48 o 
   0   0   1      104.90      115.74      6.47 o 
   1   0   1     4790.10     4720.84     21.30 o 
   2   0   1     5422.85     5220.84     15.54 o 
   3   0   1      548.78      550.95     27.71 o 
   4   0   1      741.32      725.75     27.38 o 
   5   0   1      528.08      549.77      5.52 o 
   6   0   1     3806.71     3665.87     62.73 o 
   7   0   1      367.60      392.70     13.70 o 
   8   0   1      596.69      604.46     28.78 o 
   9   0   1      325.31      323.82     17.82 o 
  10   0   1      319.17      338.27      6.35 o 
  11   0   1      471.53      402.14     29.25 o 
  12   0   1       43.34       39.02      2.26 o 
 -11   1   1      136.65      149.98     15.10 o 
 -10   1   1       32.13       48.63     15.15 o 
  -9   1   1      163.14      185.10     22.95 o 
  -8   1   1      618.53      622.96     12.06 o 
  -7   1   1     1909.53     1778.56     81.18 o 
  -6   1   1      135.85      207.42      9.98 o 
  -5   1   1     1851.76     1865.49     28.82 o 
  -4   1   1     1459.81     1425.30     56.28 o 
  -3   1   1     2315.49     2519.73     25.02 o 
  -2   1   1      435.01      486.23      9.95 o 
  -1   1   1      646.88      644.16      8.08 o 
   0   1   1     3566.40     3537.32     29.17 o 
   1   1   1     2571.10     2748.74     22.64 o 
   2   1   1        1.97        3.67      4.66 o 
   3   1   1       17.03       28.55     10.05 o 
   4   1   1     1629.27     1607.44    136.55 o 
   5   1   1     4601.55     4520.01     75.49 o 
   6   1   1       17.08       28.74      5.62 o 
   7   1   1        4.96        5.96      1.94 o 
   8   1   1     1078.14     1024.74      4.62 o 
   9   1   1      638.14      634.00      7.15 o 
  10   1   1      114.78      141.03     17.83 o 
  11   1   1        6.45        9.59      4.14 o 
  12   1   1      278.24      254.13     21.60 o 
 -11   2   1       14.43       24.13      6.62 o 
 -10   2   1      197.33      162.05     15.77 o 
  -9   2   1      341.98      306.05     21.53 o 
  -8   2   1       57.32       64.50      5.87 o 
  -7   2   1       41.26       45.93      1.57 o 
  -6   2   1      878.94      855.04     18.65 o 
  -5   2   1      112.65      175.17     20.32 o 
  -4   2   1     2946.53     2865.22      2.48 o 
  -3   2   1      332.68      326.52     10.82 o 
  -2   2   1      692.34      682.00     10.32 o 
  -1   2   1    37057.77    35304.34    109.07 o 
   0   2   1      255.86      299.40     10.93 o 
   1   2   1     8811.37     8464.16     12.06 o 
   2   2   1    13152.56    13245.82    109.42 o 
   3   2   1    49761.62    46916.14    237.14 o 
   4   2   1     1335.99     1296.32     66.43 o 
   5   2   1      711.20      683.38     22.07 o 
   6   2   1     4388.28     4202.63     70.23 o 
   7   2   1     1716.29     1623.28    151.06 o 
   8   2   1      239.58      249.51     13.29 o 
   9   2   1        0.14        0.93      3.52 o 
  10   2   1      692.05      602.04     26.32 o 
  11   2   1      334.49      305.88     18.92 o 
  12   2   1        6.08        9.35      5.66 o 
 -10   3   1       65.21       72.10      5.28 o 
  -9   3   1      219.31      265.83     17.91 o 
  -8   3   1      317.61      350.44     14.08 o 
  -7   3   1      505.42      509.94     10.44 o 
  -6   3   1      734.58      728.91     12.99 o 
  -5   3   1        8.20       11.42      6.07 o 
  -4   3   1      478.42      529.84     57.26 o 
  -3   3   1     5077.31     4836.76     14.58 o 
  -2   3   1     2200.66     2196.79     18.99 o 
  -1   3   1      554.06      566.44      8.50 o 
   0   3   1     3302.81     3259.89     14.77 o 
   1   3   1       26.10       37.95      5.37 o 
   2   3   1       14.98       26.27      6.08 o 
   3   3   1     1789.47     1998.74     15.56 o 
   4   3   1     3851.76     3615.16     50.56 o 
   5   3   1     3334.00     3233.58     64.12 o 
   6   3   1      620.31      600.63      9.35 o 
   7   3   1        1.15        5.69      1.43 o 
   8   3   1        2.27        8.69      4.40 o 
   9   3   1      286.15      237.27     25.23 o 
  10   3   1      357.96      349.95     17.59 o 
  11   3   1        1.29        2.32      2.98 o 
  12   3   1      130.45      140.24     10.23 o 
 -10   4   1      350.99      333.40     16.33 o 
  -9   4   1      311.00      315.51      9.71 o 
  -8   4   1      263.33      258.47      7.35 o 
  -7   4   1      115.49      128.74     12.26 o 
  -6   4   1       60.48       55.23      7.71 o 
  -5   4   1      217.57      236.61      4.86 o 
  -4   4   1     2471.58     2411.26      7.34 o 
  -3   4   1       16.80       18.59      3.05 o 
  -2   4   1     1262.37     1317.19     45.16 o 
  -1   4   1     9968.32     9592.44     56.19 o 
   0   4   1     1222.58     1191.45     36.53 o 
   1   4   1      648.29      671.73     31.60 o 
   2   4   1       65.49       95.82      5.71 o 
   3   4   1     4031.60     3832.08    134.45 o 
   4   4   1     8743.17     8537.62    136.08 o 
   5   4   1     2650.37     2597.43     40.34 o 
   6   4   1     1068.08     1055.20     26.40 o 
   7   4   1      787.73      735.32     15.73 o 
   8   4   1      241.58      250.73     22.39 o 
   9   4   1      109.24      131.69     21.28 o 
  10   4   1      325.31      315.42     15.14 o 
  11   4   1      560.72      543.87     14.57 o 
  12   4   1      226.34      245.68     11.14 o 
  -9   5   1       43.01       30.32      8.13 o 
  -8   5   1        0.36       10.52     11.46 o 
  -7   5   1     1071.78     1141.31      8.63 o 
  -6   5   1     2105.07     2014.44      1.91 o 
  -5   5   1      363.86      421.08     24.07 o 
  -4   5   1        7.06       11.57      6.14 o 
  -3   5   1     2100.14     1975.23     19.35 o 
  -2   5   1     1447.30     1469.41     82.44 o 
  -1   5   1       89.34      142.04     11.97 o 
   0   5   1     1078.84     1107.80     40.73 o 
   1   5   1     4057.57     3983.57     43.54 o 
   2   5   1       13.24       35.80      8.77 o 
   3   5   1     1390.57     1443.75     26.38 o 
   4   5   1      175.56      209.43     15.35 o 
   5   5   1      840.76      772.97     27.05 o 
   6   5   1     1027.28     1053.83     42.71 o 
   7   5   1      533.17      538.95     12.21 o 
   8   5   1      269.75      286.78     18.07 o 
   9   5   1      853.84      794.23     35.19 o 
  10   5   1      610.04      565.97     20.58 o 
  11   5   1        0.86        2.72      2.26 o 
  12   5   1       15.74       29.26     12.54 o 
  -8   6   1      577.64      529.43     23.47 o 
  -7   6   1      159.11      154.89     12.55 o 
  -6   6   1      325.20      333.31      1.76 o 
  -5   6   1     2677.57     2718.62     23.78 o 
  -4   6   1     1301.70     1229.20      0.57 o 
  -3   6   1      286.32      312.95      9.69 o 
  -2   6   1      180.67      218.99     13.57 o 
  -1   6   1      289.64      276.63     23.63 o 
   0   6   1      681.93      673.88     30.05 o 
   1   6   1       75.64      106.62     18.33 o 
   2   6   1        3.48        6.93      4.95 o 
   3   6   1     1483.58     1641.28     16.78 o 
   4   6   1     1323.81     1374.17     35.33 o 
   5   6   1      344.00      362.17      7.44 o 
   6   6   1        0.52        3.17      2.62 o 
   7   6   1      415.10      395.36      7.92 o 
   8   6   1      164.95      205.44     12.05 o 
   9   6   1      645.75      619.98     10.53 o 
  10   6   1        1.00       10.58     13.08 o 
  11   6   1      141.98      143.45     16.94 o 
  12   6   1       81.44       92.78     14.55 o 
  -8   7   1       18.59       26.39      9.72 o 
  -7   7   1      184.65      165.36     21.98 o 
  -6   7   1      124.80      134.91     23.74 o 
  -5   7   1      258.58      252.58     27.60 o 
  -4   7   1      629.49      647.84     17.30 o 
  -3   7   1      546.87      521.00      6.51 o 
  -2   7   1      222.29      214.17      5.59 o 
  -1   7   1       27.93       34.42      6.18 o 
   0   7   1      134.15      143.40      4.74 o 
   1   7   1      530.66      518.50     22.85 o 
   2   7   1     1296.70     1274.89     51.21 o 
   3   7   1     1040.77     1208.85     18.73 o 
   4   7   1      108.84      114.36     17.29 o 
   5   7   1     1039.87      976.49     52.58 o 
   6   7   1      224.40      255.53      5.91 o 
   7   7   1        3.08       11.99      7.56 o 
   8   7   1       62.24       70.09      4.34 o 
   9   7   1      135.27      157.45     16.58 o 
  10   7   1      325.64      298.86     19.45 o 
  11   7   1       90.47      100.23     20.11 o 
  12   7   1        5.27       11.30      7.04 o 
  -7   8   1       10.40       18.58      2.65 o 
  -6   8   1       15.84       18.18      5.00 o 
  -5   8   1        3.52       12.00      8.13 o 
  -4   8   1      197.46      231.53     19.52 o 
  -3   8   1     1361.64     1274.78     61.77 o 
  -2   8   1      664.10      602.76     61.05 o 
  -1   8   1       97.44      137.89     33.48 o 
   0   8   1      463.72      422.36     21.46 o 
   1   8   1      497.46      462.86     17.70 o 
   2   8   1       70.77       90.91     14.87 o 
   3   8   1      223.81      265.11     10.71 o 
   4   8   1     1259.37     1288.05     54.29 o 
   5   8   1      176.52      214.08      8.90 o 
   6   8   1        0.40        1.72      1.64 o 
   7   8   1       13.02       30.11      7.21 o 
   8   8   1      400.64      340.83     29.11 o 
   9   8   1      349.50      341.07     13.31 o 
  10   8   1        8.96        7.67      3.79 o 
  11   8   1       26.05       31.84      9.17 o 
  -6   9   1       11.76       29.31      7.25 o 
  -5   9   1      164.77      163.50     35.77 o 
  -4   9   1      104.16      129.03     32.17 o 
  -3   9   1       30.42       35.21      1.97 o 
  -2   9   1      504.41      505.21     12.78 o 
  -1   9   1       30.26       24.15     10.78 o 
   0   9   1       25.95       50.41     15.14 o 
   1   9   1      766.36      723.47     11.07 o 
   2   9   1      481.98      492.32      8.41 o 
   3   9   1      819.59      711.07     36.56 o 
   4   9   1      643.21      606.73     14.16 o 
   5   9   1        0.39        1.77      1.56 o 
   6   9   1       30.88       31.26      1.32 o 
   7   9   1      381.54      396.56     11.32 o 
   8   9   1      148.84      140.54     17.09 o 
   9   9   1      145.35      177.85     14.61 o 
  10   9   1      178.47      188.00      6.94 o 
  11   9   1      133.48      191.70     12.18 o 
  -4  10   1      130.87      131.99      9.10 o 
  -3  10   1      165.70      194.50      7.20 o 
  -2  10   1       90.07       99.07      8.63 o 
  -1  10   1       22.96       33.02      4.01 o 
   0  10   1      135.32      132.38      8.68 o 
   1  10   1       22.52       50.99      9.35 o 
   2  10   1        9.46       11.27      4.07 o 
   3  10   1       54.22       57.60      7.82 o 
   4  10   1        3.54        9.78      4.09 o 
   5  10   1      517.58      507.16     10.09 o 
   6  10   1      501.25      473.34     18.34 o 
   7  10   1      135.84      164.31     11.17 o 
   8  10   1      236.64      230.18     12.79 o 
   9  10   1      398.56      373.90     26.46 o 
  10  10   1       37.86       46.96      6.56 o 
  -3  11   1        1.42        2.67      2.00 o 
  -2  11   1       68.19       58.44      6.82 o 
  -1  11   1      335.87      334.44     16.11 o 
   0  11   1      131.22      155.82     21.94 o 
   1  11   1       96.97       89.28      4.28 o 
   2  11   1       54.99       62.86      5.69 o 
   3  11   1      938.84      765.97     43.95 o 
   4  11   1      259.68      207.76     27.28 o 
   5  11   1        6.67        6.31      3.96 o 
   6  11   1       71.23       64.93      7.17 o 
   7  11   1      303.57      332.97      7.81 o 
   8  11   1       65.88       65.65      3.97 o 
   9  11   1        3.58        6.31      5.31 o 
  -1  12   1        0.23        0.39      0.57 o 
   0  12   1        0.53        2.55      1.68 o 
   1  12   1      255.71      271.72     17.54 o 
   2  12   1      412.60      395.95      6.76 o 
   3  12   1       53.55       59.61      8.65 o 
   4  12   1      283.42      290.25     17.77 o 
   5  12   1      472.87      435.11     22.23 o 
   6  12   1       85.65       83.54      2.35 o 
   7  12   1      130.89      116.25     16.78 o 
   8  12   1       49.09       55.45      6.96 o 
   3  13   1      361.40      397.47     28.76 o 
   4  13   1      257.32      264.17     26.12 o 
  -6 -12   2       55.48       63.60      6.35 o 
  -5 -12   2       17.61       29.20      9.05 o 
  -4 -12   2       32.56       37.37     11.51 o 
  -3 -12   2      337.68      361.55     10.58 o 
  -2 -12   2      238.83      242.67     31.91 o 
  -1 -12   2       11.04       25.24     13.18 o 
   0 -12   2      166.63      203.13     11.10 o 
   1 -12   2      144.31      135.26      5.15 o 
  -8 -11   2      304.55      288.08     10.82 o 
  -7 -11   2       29.73       29.37      3.84 o 
  -6 -11   2      174.43      212.46     50.40 o 
  -5 -11   2       98.16      113.10     12.15 o 
  -4 -11   2       49.04       64.81      7.80 o 
  -3 -11   2       38.98       42.72      5.05 o 
  -2 -11   2      188.62      231.34      9.00 o 
  -1 -11   2      344.74      352.45     32.29 o 
   0 -11   2      370.63      376.63     27.79 o 
   1 -11   2      318.96      300.35     16.09 o 
   2 -11   2       17.32       38.97     17.23 o 
   3 -11   2      358.03      390.19      8.39 o 
  -9 -10   2      131.89      202.05     15.39 o 
  -8 -10   2        0.24        5.24      6.41 o 
  -7 -10   2      198.24      199.37      5.67 o 
  -6 -10   2      261.42      325.47     15.35 o 
  -5 -10   2      508.95      519.07     13.11 o 
  -4 -10   2      155.19      167.96     36.36 o 
  -3 -10   2     1393.87     1489.71     20.68 o 
  -2 -10   2      984.30      870.72     56.79 o 
  -1 -10   2      340.35      339.75      2.36 o 
   0 -10   2       56.61       63.64      6.62 o 
   1 -10   2      202.90      239.21     12.34 o 
   2 -10   2      462.24      447.06     35.41 o 
   3 -10   2      139.12      130.15     50.90 o 
   4 -10   2      153.42      144.65     31.55 o 
 -10  -9   2        0.53        1.83      1.53 o 
  -9  -9   2      217.23      225.84      5.70 o 
  -8  -9   2      222.01      248.90     12.26 o 
  -7  -9   2      188.13      204.07     18.31 o 
  -6  -9   2      113.12      139.56     12.34 o 
  -5  -9   2      410.58      416.53     22.51 o 
  -4  -9   2      355.02      385.33     18.44 o 
  -3  -9   2     2059.89     2025.83      2.05 o 
  -2  -9   2       79.31       73.13      6.82 o 
  -1  -9   2       14.11       27.78      6.38 o 
   0  -9   2      849.29      786.12     37.13 o 
   1  -9   2      586.95      599.99     12.35 o 
   2  -9   2      135.73      170.01      6.67 o 
   3  -9   2      107.26      139.39     13.78 o 
   4  -9   2      317.75      328.19     11.92 o 
   5  -9   2      100.01      146.47     23.85 o 
   6  -9   2      129.53      120.15     44.56 o 
 -11  -8   2      265.00      281.24     10.10 o 
 -10  -8   2      476.29      491.82     17.27 o 
  -9  -8   2      720.32      713.57     31.57 o 
  -8  -8   2      114.26      109.45     15.57 o 
  -7  -8   2      230.19      223.42     23.94 o 
  -6  -8   2      752.05      686.38     39.25 o 
  -5  -8   2     1771.81     1702.06    100.82 o 
  -4  -8   2      459.54      499.95      8.18 o 
  -3  -8   2      283.12      333.35      8.21 o 
  -2  -8   2     1295.87     1226.81     51.59 o 
  -1  -8   2      877.57      917.08     35.93 o 
   0  -8   2      928.64      885.09     22.46 o 
   1  -8   2      479.02      469.49     13.73 o 
   2  -8   2      122.18      153.98     10.82 o 
   3  -8   2      263.87      302.74     10.60 o 
   4  -8   2        3.67        5.27      2.64 o 
   5  -8   2      198.22      209.31     10.03 o 
   6  -8   2      153.47      136.93     14.61 o 
   7  -8   2      313.42      254.94     45.78 o 
 -11  -7   2      150.07      137.08     12.49 o 
 -10  -7   2       64.07       70.22      2.34 o 
  -9  -7   2      516.32      447.33     37.94 o 
  -8  -7   2     1094.15     1097.98     41.67 o 
  -7  -7   2      119.86      132.97     12.78 o 
  -6  -7   2      613.74      634.56     12.96 o 
  -5  -7   2       89.83      114.78      7.81 o 
  -4  -7   2      380.22      387.78      7.97 o 
  -3  -7   2     2886.64     2835.09      7.71 o 
  -2  -7   2      418.53      418.28      8.29 o 
  -1  -7   2      282.49      320.87      6.16 o 
   0  -7   2      102.52      117.64      2.61 o 
   1  -7   2      793.14      771.24     50.02 o 
   2  -7   2      287.10      327.74     10.06 o 
   3  -7   2        0.63        4.19      2.19 o 
   4  -7   2      708.38      644.10     45.99 o 
   5  -7   2     2786.37     2637.74      1.81 o 
   6  -7   2      133.63      159.80     17.91 o 
   7  -7   2       14.85       24.92      5.77 o 
   8  -7   2      300.41      266.34     29.34 o 
 -11  -6   2        4.62       10.72     10.71 o 
 -10  -6   2      176.38      169.22      8.90 o 
  -9  -6   2     2685.72     2494.06     82.10 o 
  -8  -6   2      651.02      664.23      8.49 o 
  -7  -6   2       33.77       37.78      3.89 o 
  -6  -6   2       18.00       21.49      2.69 o 
  -5  -6   2     1846.65     1815.33     16.01 o 
  -4  -6   2       22.27       35.01      5.43 o 
  -3  -6   2       81.74      128.42     22.47 o 
  -2  -6   2       22.02       27.41      8.03 o 
  -1  -6   2      163.13      182.57     10.84 o 
   0  -6   2      510.14      471.26      4.74 o 
   1  -6   2      159.49      188.50      6.70 o 
   2  -6   2      846.89      800.52     10.07 o 
   3  -6   2     1142.60     1314.89     27.50 o 
   4  -6   2      602.99      582.79      3.72 o 
   5  -6   2      250.35      318.30     24.21 o 
   6  -6   2       47.14       52.25      4.80 o 
   7  -6   2      401.12      371.79     10.89 o 
   8  -6   2       78.19       78.30      7.34 o 
   9  -6   2       66.33       63.10     18.99 o 
 -11  -5   2      293.29      310.75      4.12 o 
 -10  -5   2      538.29      508.36     14.01 o 
  -9  -5   2      154.82      185.70     14.76 o 
  -8  -5   2       17.28       24.20      2.74 o 
  -7  -5   2      176.03      164.21     26.26 o 
  -6  -5   2     1768.65     1712.45     16.71 o 
  -5  -5   2      105.97      153.00     10.03 o 
  -4  -5   2     3357.52     3195.32     59.44 o 
  -3  -5   2     1950.68     1865.62    101.89 o 
  -2  -5   2     1443.26     1443.41     69.37 o 
  -1  -5   2      318.13      359.67     13.62 o 
   0  -5   2      287.21      316.73     14.40 o 
   1  -5   2     4629.92     4365.91     45.73 o 
   2  -5   2     1757.53     1763.22     30.56 o 
   3  -5   2      235.71      241.90      6.89 o 
   4  -5   2      640.89      627.66     10.91 o 
   5  -5   2      264.30      264.79     21.33 o 
   6  -5   2      187.66      236.31      8.78 o 
   7  -5   2       40.97       55.60      9.60 o 
   8  -5   2      397.40      362.63     11.60 o 
   9  -5   2       82.58       85.13      8.18 o 
 -12  -4   2      295.23      250.57     27.28 o 
 -11  -4   2       72.31       65.80     11.45 o 
 -10  -4   2      325.90      331.34     21.28 o 
  -9  -4   2       11.47       16.66      2.64 o 
  -8  -4   2       57.99       59.88      3.87 o 
  -7  -4   2       93.73       96.71     13.10 o 
  -6  -4   2      387.31      403.27     10.58 o 
  -5  -4   2      795.63      813.40      8.93 o 
  -4  -4   2     3209.11     3187.85      5.04 o 
  -3  -4   2      305.61      306.55     10.61 o 
  -2  -4   2      725.34      733.41      5.65 o 
  -1  -4   2     1263.79     1373.16     33.97 o 
   0  -4   2       70.33       72.05      7.54 o 
   1  -4   2       36.84       65.29     10.40 o 
   2  -4   2     3787.82     3518.97     51.09 o 
   3  -4   2     2412.64     2367.54     20.57 o 
   4  -4   2      117.49      183.38      8.91 o 
   5  -4   2      125.49      119.64      9.89 o 
   6  -4   2        2.36       18.33      8.00 o 
   7  -4   2        3.74        3.08      3.33 o 
   8  -4   2       26.96       23.83      8.48 o 
   9  -4   2       16.23       27.05      4.08 o 
  10  -4   2       16.23       20.08      3.33 o 
 -12  -3   2        4.55        5.68     10.37 o 
 -11  -3   2      165.37      170.19     12.10 o 
 -10  -3   2      197.68      217.24     10.47 o 
  -9  -3   2        7.63       18.73     26.21 o 
  -8  -3   2       82.11       99.97     11.22 o 
  -7  -3   2      864.11      780.89     28.38 o 
  -6  -3   2      380.28      401.97      8.87 o 
  -5  -3   2      186.63      201.21     18.35 o 
  -4  -3   2     1304.53     1438.54     30.58 o 
  -3  -3   2       75.86       64.85      3.36 o 
  -2  -3   2     5628.53     5387.41     32.41 o 
  -1  -3   2      808.86      806.38      6.04 o 
   0  -3   2      643.11      697.10     15.84 o 
   1  -3   2     2161.99     2112.00     43.76 o 
   2  -3   2      558.37      543.99     18.90 o 
   3  -3   2     1379.86     1472.71     47.92 o 
   4  -3   2       21.92       26.44      7.17 o 
   5  -3   2      119.37      136.83     11.41 o 
   6  -3   2     1415.43     1450.43      4.24 o 
   7  -3   2      384.03      367.02     17.23 o 
   8  -3   2       30.42       44.70     10.94 o 
   9  -3   2       59.70       73.59     12.12 o 
  10  -3   2      292.30      295.41     11.94 o 
  11  -3   2       77.40       78.32      4.72 o 
 -11  -2   2      215.24      274.13     12.95 o 
 -10  -2   2        5.13        8.60      6.06 o 
  -9  -2   2        9.48       10.21      8.41 o 
  -8  -2   2      303.08      288.59     16.30 o 
  -7  -2   2       59.84       60.34      5.18 o 
  -6  -2   2       12.57       18.67      4.73 o 
  -5  -2   2       59.55       62.70      3.92 o 
  -4  -2   2      688.92      644.50     27.87 o 
  -3  -2   2      360.22      361.04     10.92 o 
  -2  -2   2     1205.00     1345.51     17.03 o 
  -1  -2   2     1950.63     1914.98    112.48 o 
   0  -2   2      963.50      966.07      6.74 o 
   1  -2   2     1629.39     1709.04     19.64 o 
   2  -2   2      588.72      624.38     35.41 o 
   3  -2   2        5.72       23.99      7.77 o 
   4  -2   2     1573.80     1549.37     80.07 o 
   5  -2   2     3582.24     3451.77     26.57 o 
   6  -2   2       29.38       39.80      4.89 o 
   7  -2   2     1331.74     1345.07     23.52 o 
   8  -2   2      514.49      466.96     12.26 o 
   9  -2   2       70.04       71.36      4.85 o 
  10  -2   2      299.83      265.35     48.74 o 
  11  -2   2      472.71      440.22      6.78 o 
 -11  -1   2      153.54      195.07      9.32 o 
 -10  -1   2      273.75      246.66     20.89 o 
  -9  -1   2      160.28      166.40      7.26 o 
  -8  -1   2       27.80       39.48      5.05 o 
  -7  -1   2      670.56      667.41     14.24 o 
  -6  -1   2     1439.06     1396.65     71.32 o 
  -5  -1   2     1795.33     1906.16     14.54 o 
  -4  -1   2      887.34      904.31      7.46 o 
  -3  -1   2      636.95      630.56     12.06 o 
  -2  -1   2      546.94      535.24     26.58 o 
  -1  -1   2      730.48      745.18     16.06 o 
   0  -1   2      189.32      196.03     21.24 o 
   1  -1   2     1844.44     1799.76    150.96 o 
   2  -1   2      836.84      967.28    102.04 o 
   3  -1   2     4707.08     4741.08     12.34 o 
   4  -1   2      472.64      491.39      8.81 o 
   5  -1   2       22.52       36.87      7.32 o 
   6  -1   2     3069.00     2963.20     38.34 o 
   7  -1   2     1158.91     1074.70     84.12 o 
   8  -1   2       15.64       24.54      3.12 o 
   9  -1   2       11.80       26.80     19.13 o 
  10  -1   2       12.47       24.04      3.52 o 
  11  -1   2        8.22       17.10     10.25 o 
 -11   0   2      250.49      236.98     25.04 o 
 -10   0   2       21.55       34.30      6.80 o 
  -9   0   2        1.22       11.08     10.17 o 
  -8   0   2      250.49      260.65      9.67 o 
  -7   0   2      438.27      441.90     17.85 o 
  -6   0   2        3.81        7.38      2.47 o 
  -5   0   2     1431.21     1356.15     70.47 o 
  -4   0   2     1438.46     1480.04     47.16 o 
  -3   0   2      520.10      562.22     14.58 o 
  -2   0   2      550.50      537.79     38.99 o 
  -1   0   2     2929.20     3082.93     21.83 o 
   0   0   2      718.03      712.92     16.24 o 
   1   0   2     4561.95     4422.18     86.98 o 
   2   0   2      163.73      162.88     10.94 o 
   3   0   2      206.49      261.75     19.97 o 
   4   0   2     1544.71     1582.76      8.60 o 
   5   0   2     2730.50     2621.18     64.51 o 
   6   0   2      103.62       91.04      6.44 o 
   7   0   2      250.90      264.44     14.31 o 
   8   0   2      486.57      440.21     25.09 o 
   9   0   2      817.87      694.39     40.80 o 
  10   0   2       13.42       12.88      3.58 o 
  11   0   2       12.23       27.65      6.79 o 
  12   0   2      275.36      234.87     24.13 o 
 -11   1   2        9.13       11.49      1.11 o 
 -10   1   2       28.08       38.40      8.62 o 
  -9   1   2      270.33      280.44      9.45 o 
  -8   1   2      375.34      387.05      9.23 o 
  -7   1   2       36.65       57.89      9.15 o 
  -6   1   2      508.52      484.16     12.88 o 
  -5   1   2     3252.41     3161.84     53.54 o 
  -4   1   2       88.80       74.98     20.61 o 
  -3   1   2       54.74       64.81      7.69 o 
  -2   1   2      366.46      376.50      7.73 o 
  -1   1   2     5969.51     5781.55     11.25 o 
   0   1   2      913.08      891.21     29.93 o 
   1   1   2      389.64      456.01     17.68 o 
   2   1   2     6994.23     6855.35     16.25 o 
   3   1   2     4100.23     4044.06     38.87 o 
   4   1   2      473.37      510.93     12.58 o 
   5   1   2      221.68      288.72     16.87 o 
   6   1   2     1573.41     1489.86    155.30 o 
   7   1   2      368.26      394.19     12.68 o 
   8   1   2      773.03      752.27     25.32 o 
   9   1   2       16.17       32.45      8.67 o 
  10   1   2      151.70      134.18     12.59 o 
  11   1   2      926.69      812.28     22.80 o 
  12   1   2       40.69       45.65      3.66 o 
 -10   2   2      102.72       86.92      9.16 o 
  -9   2   2       35.74       31.95      7.07 o 
  -8   2   2      148.28      172.26     18.61 o 
  -7   2   2      633.50      595.06     15.56 o 
  -6   2   2     1399.35     1392.59     11.27 o 
  -5   2   2      399.35      371.83     17.70 o 
  -4   2   2     1536.35     1774.66     18.92 o 
  -3   2   2     3644.48     3465.20    151.44 o 
  -2   2   2     8719.96     8321.01     36.78 o 
  -1   2   2      156.48      162.76     12.82 o 
   0   2   2     2594.09     2479.50     59.76 o 
   1   2   2      471.14      505.34     18.40 o 
   2   2   2       55.25       62.68      5.01 o 
   3   2   2    12361.24    12327.74    288.27 o 
   4   2   2     1673.36     1748.40     37.20 o 
   5   2   2     6719.30     6492.58     31.74 o 
   6   2   2      155.28      185.22      7.43 o 
   7   2   2       73.57       75.75      8.83 o 
   8   2   2        2.30        6.27      5.24 o 
   9   2   2      592.84      584.75     10.94 o 
  10   2   2      397.39      433.31     17.26 o 
  11   2   2      102.39      115.55     13.37 o 
  12   2   2      477.12      421.47     21.80 o 
 -10   3   2      143.75      142.64     14.02 o 
  -9   3   2      458.67      386.07     22.92 o 
  -8   3   2      244.09      265.49      8.94 o 
  -7   3   2       23.16       26.04      2.14 o 
  -6   3   2       50.30       49.04      6.27 o 
  -5   3   2      387.85      420.11      5.40 o 
  -4   3   2     1678.04     1708.80     60.31 o 
  -3   3   2      155.45      160.87     11.26 o 
  -2   3   2      135.43      190.79      8.67 o 
  -1   3   2    12281.68    11644.90     87.89 o 
   0   3   2     1259.02     1215.71     73.48 o 
   1   3   2      714.65      668.46      9.81 o 
   2   3   2       32.33       32.55      1.49 o 
   3   3   2     6104.38     5897.06     82.18 o 
   4   3   2     6143.22     5947.87     10.67 o 
   5   3   2      244.31      271.20      4.12 o 
   6   3   2        7.61       24.26      4.68 o 
   7   3   2     1194.02     1159.44     14.08 o 
   8   3   2      125.35      155.68      5.36 o 
   9   3   2       28.11       31.47      3.05 o 
  10   3   2      213.74      248.75     15.34 o 
  11   3   2      921.95      882.78     22.89 o 
  12   3   2       74.59       81.99      6.72 o 
  -9   4   2        7.26        5.86      2.92 o 
  -8   4   2       16.91       39.19     11.02 o 
  -7   4   2      648.80      575.17     40.49 o 
  -6   4   2      112.00      119.00      6.89 o 
  -5   4   2        5.53       10.61     11.03 o 
  -4   4   2      224.70      209.11     17.51 o 
  -3   4   2      785.25      743.38      8.79 o 
  -2   4   2     3264.16     3034.28     48.80 o 
  -1   4   2     4182.02     4118.42     39.08 o 
   0   4   2     2109.17     2069.78     18.21 o 
   1   4   2       18.66       21.01      4.48 o 
   2   4   2     7656.99     7338.77      6.20 o 
   3   4   2       89.37       73.42      4.67 o 
   4   4   2       79.38       82.23      3.91 o 
   5   4   2     9519.08     9129.15     43.26 o 
   6   4   2    10812.99    10298.00     41.01 o 
   7   4   2      910.62      850.00     11.06 o 
   8   4   2      543.01      529.30     25.15 o 
   9   4   2     2693.75     2503.71     50.48 o 
  10   4   2      618.97      586.49     14.51 o 
  11   4   2        8.45       18.07      6.44 o 
  12   4   2       52.92       50.98      8.01 o 
  -9   5   2       75.18       60.94      5.08 o 
  -8   5   2      209.49      226.19     25.17 o 
  -7   5   2      346.01      330.74     17.70 o 
  -6   5   2      839.35      813.51     16.68 o 
  -5   5   2     1797.44     1954.96     21.69 o 
  -4   5   2     1791.73     1881.95     15.63 o 
  -3   5   2      208.61      200.95     19.67 o 
  -2   5   2      104.82      112.21      9.29 o 
  -1   5   2      866.27      881.54     16.17 o 
   0   5   2      533.23      508.35     10.47 o 
   1   5   2       14.80       18.97      1.47 o 
   2   5   2       49.23       52.69      7.53 o 
   3   5   2     1266.96     1237.43     31.03 o 
   4   5   2      463.44      479.87     11.72 o 
   5   5   2       65.38       81.99     15.88 o 
   6   5   2      342.16      331.43      4.38 o 
   7   5   2     1342.07     1321.81     39.90 o 
   8   5   2      820.07      766.85     12.27 o 
   9   5   2      563.83      548.69     17.52 o 
  10   5   2       96.25      104.80      9.76 o 
  11   5   2       76.99       73.99     19.30 o 
  12   5   2      207.87      171.58     45.16 o 
  -8   6   2       17.60       40.41     12.10 o 
  -7   6   2      360.06      349.27     22.28 o 
  -6   6   2      685.05      698.84     19.35 o 
  -5   6   2      938.83      939.04     17.54 o 
  -4   6   2        1.06        4.50      3.12 o 
  -3   6   2      377.68      389.37      7.91 o 
  -2   6   2     2111.78     1979.87     14.35 o 
  -1   6   2      151.03      164.94     12.36 o 
   0   6   2      633.26      604.80     17.53 o 
   1   6   2      786.24      705.50     16.42 o 
   2   6   2     2280.81     2295.31     24.45 o 
   3   6   2     1560.36     1557.61     46.55 o 
   4   6   2       20.37       11.12      9.62 o 
   5   6   2      248.74      247.98     21.42 o 
   6   6   2     2063.46     1986.81     67.44 o 
   7   6   2      291.33      292.11     22.42 o 
   8   6   2      774.40      756.16     20.80 o 
   9   6   2      372.63      411.53     19.84 o 
  10   6   2      212.59      234.82     14.09 o 
  11   6   2       44.17       39.62     11.20 o 
  12   6   2       51.89       70.06     16.33 o 
  -7   7   2      253.67      282.70     14.12 o 
  -6   7   2       80.96       98.53     14.35 o 
  -5   7   2      122.53      148.29     33.60 o 
  -4   7   2      877.47      856.07     10.29 o 
  -3   7   2     2327.30     2188.03     62.18 o 
  -2   7   2       11.82       19.73      2.77 o 
  -1   7   2       10.81       42.76     11.11 o 
   0   7   2     2256.09     2287.65    109.98 o 
   1   7   2      349.86      357.91     19.90 o 
   2   7   2       34.80       47.09      5.04 o 
   3   7   2      211.86      202.25     15.36 o 
   4   7   2     2927.11     2749.06     38.04 o 
   5   7   2        3.85       13.72      9.35 o 
   6   7   2       32.85       42.38      8.69 o 
   7   7   2      198.73      245.46      7.44 o 
   8   7   2       62.99       62.67      7.99 o 
   9   7   2      727.02      688.84      8.18 o 
  10   7   2      297.98      251.94     38.58 o 
  11   7   2        7.79       10.20     11.31 o 
  12   7   2       34.84       27.16     11.99 o 
  -6   8   2       83.74       84.70      8.30 o 
  -5   8   2      327.13      322.37      7.63 o 
  -4   8   2      187.45      232.77     20.11 o 
  -3   8   2      177.95      209.03     13.36 o 
  -2   8   2      735.30      719.13     11.35 o 
  -1   8   2      341.49      325.59     22.35 o 
   0   8   2      119.81      117.49      3.36 o 
   1   8   2      425.28      434.52     17.87 o 
   2   8   2      716.01      686.12     31.05 o 
   3   8   2     4762.98     4479.65      2.02 o 
   4   8   2        2.82        3.38      1.33 o 
   5   8   2       63.42       80.07      8.31 o 
   6   8   2      600.05      544.73     32.62 o 
   7   8   2        3.97       11.59      4.86 o 
   8   8   2       17.17       34.03      9.40 o 
   9   8   2        1.71        4.27      2.92 o 
  10   8   2      168.22      194.06     40.18 o 
  11   8   2       26.48       55.56     15.07 o 
  -5   9   2       14.63       25.90      7.21 o 
  -4   9   2        4.22        7.83      6.90 o 
  -3   9   2      415.55      438.77     26.95 o 
  -2   9   2       14.52       23.50      6.88 o 
  -1   9   2      126.60      118.78     31.91 o 
   0   9   2       22.23       33.36      8.28 o 
   1   9   2      158.02      175.05     21.28 o 
   2   9   2       33.65       39.36      9.06 o 
   3   9   2      890.55      780.56     31.28 o 
   4   9   2       20.17       26.95      4.79 o 
   5   9   2      401.48      409.77     11.39 o 
   6   9   2      171.28      203.73     21.03 o 
   7   9   2       96.58       93.04      8.01 o 
   8   9   2      710.40      667.39      4.47 o 
   9   9   2      639.42      605.10     29.66 o 
  10   9   2        1.23        3.89      3.53 o 
  11   9   2       16.07       30.71      9.01 o 
  -4  10   2        8.57        9.56     12.35 o 
  -3  10   2       12.72       25.22      5.57 o 
  -2  10   2      106.63      107.27     16.10 o 
  -1  10   2      890.01      780.94     25.12 o 
   0  10   2     1063.86      928.78     88.04 o 
   1  10   2      347.01      331.54     13.18 o 
   2  10   2        6.67       17.45     10.05 o 
   3  10   2       43.28       39.13      5.62 o 
   4  10   2       14.45       31.88      5.30 o 
   5  10   2        0.95        2.56      1.71 o 
   6  10   2       19.09       33.59      6.67 o 
   7  10   2      516.42      497.20     23.16 o 
   8  10   2      726.73      676.35     19.29 o 
   9  10   2        1.84        8.51      4.50 o 
  10  10   2       53.97       47.76      8.21 o 
  -3  11   2      135.29      125.68     22.26 o 
  -2  11   2      124.72      139.32     19.25 o 
  -1  11   2       31.67       40.99      7.49 o 
   0  11   2       34.18       33.82      9.53 o 
   1  11   2      182.71      197.20     22.89 o 
   2  11   2       34.34       32.80      3.14 o 
   3  11   2        6.66       23.62      9.83 o 
   4  11   2      778.88      736.72      9.02 o 
   5  11   2      449.31      417.07     34.71 o 
   6  11   2      168.30      163.15     22.53 o 
   7  11   2      234.44      230.80     23.18 o 
   8  11   2       26.73       33.66      8.50 o 
   9  11   2        6.03       16.95      8.93 o 
  -1  12   2      261.81      263.84     18.04 o 
   0  12   2        7.75        7.63      8.24 o 
   1  12   2       69.64       71.56      7.18 o 
   2  12   2        1.44       14.91     10.48 o 
   3  12   2       15.73       22.34      8.77 o 
   4  12   2       14.34       21.77      3.97 o 
   5  12   2        9.62        8.62      3.17 o 
   6  12   2       33.86       34.13      4.36 o 
   7  12   2      204.17      174.59     16.52 o 
   8  12   2      208.74      154.66     24.32 o 
   3  13   2      152.78      160.59      8.27 o 
   4  13   2        0.19        0.54      0.32 o 
  -6 -12   3      182.60      220.25     47.76 o 
  -5 -12   3      176.46      198.81     24.88 o 
  -4 -12   3      106.61      129.60     26.31 o 
  -3 -12   3      210.37      252.56     34.48 o 
  -2 -12   3       46.19       60.54      6.34 o 
  -1 -12   3      269.70      258.38     24.81 o 
   0 -12   3       72.98       76.48     15.56 o 
  -8 -11   3       27.84       36.21      7.11 o 
  -7 -11   3      281.13      276.65     48.64 o 
  -6 -11   3      109.06      109.61      6.66 o 
  -5 -11   3       20.62       27.50      9.06 o 
  -4 -11   3        0.34        1.64      2.88 o 
  -3 -11   3        2.13        9.80     11.49 o 
  -2 -11   3      120.78      162.34     22.50 o 
  -1 -11   3        1.57        4.78      4.00 o 
   0 -11   3       27.85       34.47     13.57 o 
   1 -11   3       92.67       87.01     10.79 o 
   2 -11   3      240.43      214.60     16.73 o 
   3 -11   3       23.74       30.93      3.05 o 
  -9 -10   3      123.87      135.28     12.68 o 
  -8 -10   3      220.15      212.49      5.72 o 
  -7 -10   3      195.84      201.33     28.57 o 
  -6 -10   3        0.20        2.35      8.22 o 
  -5 -10   3        8.32       20.75      5.56 o 
  -4 -10   3      747.25      703.85      8.69 o 
  -3 -10   3      339.01      369.84     26.09 o 
  -2 -10   3        9.62       26.64     13.10 o 
  -1 -10   3      137.53      195.90     19.47 o 
   0 -10   3      217.87      202.31      1.57 o 
   1 -10   3      334.76      322.38     12.85 o 
   2 -10   3       45.85       58.41      6.76 o 
   3 -10   3      248.80      273.35     24.21 o 
   4 -10   3      199.76      182.82     31.15 o 
 -10  -9   3      208.10      224.91      5.86 o 
  -9  -9   3       78.18       74.78      1.43 o 
  -8  -9   3       57.04       71.77     10.92 o 
  -7  -9   3      101.54      122.93     14.96 o 
  -6  -9   3       78.60       77.45      3.05 o 
  -5  -9   3      636.63      617.96     54.64 o 
  -4  -9   3       75.96      119.30     18.40 o 
  -3  -9   3      790.06      740.97     28.68 o 
  -2  -9   3      596.42      572.95     10.25 o 
  -1  -9   3      264.08      231.87     39.10 o 
   0  -9   3      232.77      269.84     12.65 o 
   1  -9   3      285.20      290.28     10.94 o 
   2  -9   3      552.40      524.74      1.43 o 
   3  -9   3      640.13      627.39      3.34 o 
   4  -9   3       30.62       28.74      4.07 o 
   5  -9   3       58.46       73.74     12.30 o 
   6  -9   3      379.92      346.39     11.13 o 
 -10  -8   3       39.15       62.35     16.39 o 
  -9  -8   3      160.19      210.28     15.25 o 
  -8  -8   3      329.03      357.10      7.79 o 
  -7  -8   3      121.75      112.88     16.37 o 
  -6  -8   3      358.80      346.70     25.67 o 
  -5  -8   3       18.93       28.34      4.52 o 
  -4  -8   3      820.38      760.13     25.02 o 
  -3  -8   3     1227.21     1118.33     20.30 o 
  -2  -8   3       96.20       93.97      8.88 o 
  -1  -8   3       34.69       58.15     11.24 o 
   0  -8   3      574.77      541.30     30.18 o 
   1  -8   3     1491.34     1350.48     87.92 o 
   2  -8   3      209.06      241.88     16.80 o 
   3  -8   3       96.54      156.81     14.86 o 
   4  -8   3      675.57      657.16     12.68 o 
   5  -8   3      685.98      690.36     17.41 o 
   6  -8   3      157.41      205.24     35.72 o 
   7  -8   3       21.11       42.37     18.32 o 
 -11  -7   3       16.77       33.62     10.46 o 
 -10  -7   3      117.29      147.82     24.33 o 
  -9  -7   3     1234.10     1258.07     11.99 o 
  -8  -7   3       82.39       92.32      1.19 o 
  -7  -7   3        8.79       21.76      5.92 o 
  -6  -7   3     1112.11     1054.62     52.30 o 
  -5  -7   3      213.66      160.81     17.07 o 
  -4  -7   3      526.12      571.12      8.78 o 
  -3  -7   3       13.35       27.85      6.84 o 
  -2  -7   3     1037.56     1024.78      7.92 o 
  -1  -7   3      586.83      521.86     12.25 o 
   0  -7   3     1208.54     1139.58     25.37 o 
   1  -7   3      820.28      794.56     12.18 o 
   2  -7   3      237.27      241.63      5.26 o 
   3  -7   3      858.04      847.47     38.49 o 
   4  -7   3      464.23      519.96     14.69 o 
   5  -7   3      170.96      194.98     39.89 o 
   6  -7   3      179.80      154.52     42.39 o 
   7  -7   3      390.38      403.23     12.84 o 
   8  -7   3      104.20      131.44     12.53 o 
 -11  -6   3      169.68      191.92     16.69 o 
 -10  -6   3      596.24      580.93     26.48 o 
  -9  -6   3      333.37      340.28      3.54 o 
  -8  -6   3      660.36      669.17     14.39 o 
  -7  -6   3      937.80      881.99     19.56 o 
  -6  -6   3     1801.28     1752.10      9.50 o 
  -5  -6   3        7.40       17.49      4.05 o 
  -4  -6   3     1916.38     1893.87     38.92 o 
  -3  -6   3     3942.26     3655.85     80.06 o 
  -2  -6   3     2071.32     1970.95     26.80 o 
  -1  -6   3     1039.15     1097.38     62.10 o 
   0  -6   3     2358.76     2276.82     72.84 o 
   1  -6   3     2309.93     2309.94     11.97 o 
   2  -6   3     1209.75     1364.42     10.05 o 
   3  -6   3      102.70      163.19     12.99 o 
   4  -6   3      275.33      320.35      8.98 o 
   5  -6   3       11.13       11.62      5.24 o 
   6  -6   3      230.04      287.97     13.39 o 
   7  -6   3        0.33        2.93      1.09 o 
   8  -6   3      198.61      253.75     12.53 o 
   9  -6   3      158.98      152.44     15.54 o 
 -11  -5   3       31.97       32.87      2.53 o 
 -10  -5   3      198.14      164.88     34.07 o 
  -9  -5   3      332.21      300.27     25.43 o 
  -8  -5   3       32.44       51.93      6.51 o 
  -7  -5   3        4.55       12.24      6.98 o 
  -6  -5   3      638.58      658.19     10.31 o 
  -5  -5   3     1645.24     1616.13     70.18 o 
  -4  -5   3     3753.97     3524.31    137.51 o 
  -3  -5   3      353.41      358.13     53.94 o 
  -2  -5   3      549.24      565.63     25.46 o 
  -1  -5   3      490.71      482.58      4.27 o 
   0  -5   3     2450.66     2383.29     48.77 o 
   1  -5   3      590.30      606.50     33.00 o 
   2  -5   3      583.51      566.39     25.26 o 
   3  -5   3     1175.99     1265.90     20.16 o 
   4  -5   3     2300.16     2332.59     47.09 o 
   5  -5   3       14.41       25.48      4.02 o 
   6  -5   3       24.54       29.99      2.01 o 
   7  -5   3      628.85      507.93     20.36 o 
   8  -5   3      407.04      330.16     18.51 o 
   9  -5   3        1.30        3.75      2.69 o 
 -11  -4   3      471.28      444.21     26.34 o 
 -10  -4   3      639.90      623.07      8.26 o 
  -9  -4   3      159.78      148.86     24.98 o 
  -8  -4   3      510.16      499.70      4.09 o 
  -7  -4   3      170.89      174.03     26.39 o 
  -6  -4   3     3228.87     2997.65     66.48 o 
  -5  -4   3      852.61      928.77     34.20 o 
  -4  -4   3      574.25      584.13      9.62 o 
  -3  -4   3       58.38       50.62      8.10 o 
  -2  -4   3     1903.45     1888.24     65.93 o 
  -1  -4   3       11.38       17.20      5.68 o 
   0  -4   3      307.53      329.52     14.58 o 
   1  -4   3       51.77       46.50      7.14 o 
   2  -4   3      937.33      933.64     25.50 o 
   3  -4   3      227.61      280.10     15.13 o 
   4  -4   3        5.16       16.49     11.10 o 
   5  -4   3      888.34      771.23     30.95 o 
   6  -4   3      457.88      440.76     22.87 o 
   7  -4   3      193.74      216.45     13.68 o 
   8  -4   3      239.74      253.98     12.50 o 
   9  -4   3      184.15      166.00     28.52 o 
  10  -4   3      150.54      165.65      8.63 o 
 -11  -3   3      158.05      191.11     19.16 o 
 -10  -3   3       64.14       58.38      9.56 o 
  -9  -3   3      346.50      358.88     16.92 o 
  -8  -3   3      234.79      239.91      4.82 o 
  -7  -3   3     1358.10     1352.50     49.78 o 
  -6  -3   3       17.22       12.06      4.48 o 
  -5  -3   3     2452.18     2296.95     64.32 o 
  -4  -3   3      603.66      643.23      8.64 o 
  -3  -3   3     1193.11     1311.21     39.36 o 
  -2  -3   3      202.67      209.72     12.79 o 
  -1  -3   3      619.57      603.29     12.58 o 
   0  -3   3      329.64      323.88     22.05 o 
   1  -3   3     8710.22     8493.03     23.97 o 
   2  -3   3      645.87      686.78     14.03 o 
   3  -3   3      107.78      123.32      9.82 o 
   4  -3   3     3557.94     3447.75     15.11 o 
   5  -3   3       88.46       91.10      4.30 o 
   6  -3   3        2.57        6.77      7.53 o 
   7  -3   3      729.43      684.12     26.94 o 
   8  -3   3      314.24      319.56     15.56 o 
   9  -3   3       90.95       94.07      4.22 o 
  10  -3   3       27.39       36.23      5.80 o 
  11  -3   3      165.15      190.66     19.67 o 
 -11  -2   3      185.44      220.27      8.83 o 
 -10  -2   3      311.35      281.86     13.54 o 
  -9  -2   3      290.70      271.10     22.51 o 
  -8  -2   3       66.70       71.62      7.52 o 
  -7  -2   3      840.80      814.92     15.66 o 
  -6  -2   3      335.47      336.84     11.84 o 
  -5  -2   3     4777.92     4433.09     49.37 o 
  -4  -2   3      313.59      337.87     14.73 o 
  -3  -2   3      346.92      383.95     15.00 o 
  -2  -2   3     1050.05     1051.41     31.73 o 
  -1  -2   3       72.23       80.76     11.61 o 
   0  -2   3    11453.97    11724.72     32.24 o 
   1  -2   3      585.66      568.39     17.75 o 
   2  -2   3     2267.62     2238.85     20.29 o 
   3  -2   3      612.79      613.86     12.72 o 
   4  -2   3       37.15       52.93      4.18 o 
   5  -2   3      136.54      126.18     14.58 o 
   6  -2   3     1325.10     1282.43     10.41 o 
   7  -2   3      289.20      263.56     36.38 o 
   8  -2   3       46.31       40.43      5.99 o 
   9  -2   3      283.86      323.52     13.93 o 
  10  -2   3        4.70       11.35      4.80 o 
  11  -2   3       58.01       59.79      3.88 o 
 -11  -1   3      173.35      183.11     15.47 o 
 -10  -1   3        8.84        6.88      4.42 o 
  -9  -1   3       57.23       76.48     12.61 o 
  -8  -1   3      406.25      435.26     19.18 o 
  -7  -1   3      368.62      372.81      6.66 o 
  -6  -1   3       17.42       26.00     12.38 o 
  -5  -1   3       73.91       91.15     20.45 o 
  -4  -1   3        9.42       21.18      6.18 o 
  -3  -1   3      468.82      484.39      5.92 o 
  -2  -1   3      611.05      652.38     16.18 o 
  -1  -1   3     4355.26     4227.48      7.67 o 
   0  -1   3    28898.98    28408.20     21.54 o 
   1  -1   3    11695.01    11680.71     62.98 o 
   2  -1   3     1300.34     1456.96     95.92 o 
   3  -1   3      170.89      202.84     12.58 o 
   4  -1   3      281.05      335.19     26.74 o 
   5  -1   3       23.74      100.99     16.43 o 
   6  -1   3       40.40       51.93      5.68 o 
   7  -1   3      234.78      229.76     17.12 o 
   8  -1   3      518.66      449.14     36.97 o 
   9  -1   3      636.66      525.79     32.09 o 
  10  -1   3       34.39       34.30      2.37 o 
  11  -1   3        1.35        2.29      1.36 o 
 -11   0   3        6.34        8.17      6.80 o 
 -10   0   3       41.30       41.29     10.16 o 
  -9   0   3       33.79       46.31      8.39 o 
  -8   0   3      237.41      225.44      4.59 o 
  -7   0   3       38.96       51.14      5.80 o 
  -6   0   3        9.65       12.87      1.66 o 
  -5   0   3      829.65      834.21      7.86 o 
  -4   0   3      516.12      551.05     14.82 o 
  -3   0   3      216.75      249.51     25.00 o 
  -2   0   3       29.19       39.92     10.08 o 
  -1   0   3       29.65       40.05      5.02 o 
   0   0   3     5226.92     5066.38     25.37 o 
   1   0   3     2601.14     2604.52      4.96 o 
   2   0   3      751.31      746.17      9.46 o 
   3   0   3        7.97       19.60      3.31 o 
   4   0   3     1033.42     1144.69     39.53 o 
   5   0   3       94.91      112.12     13.10 o 
   6   0   3     2459.63     2447.28     18.97 o 
   7   0   3     1170.29     1196.60     86.98 o 
   8   0   3     1111.76     1090.30     51.45 o 
   9   0   3      174.49      157.15     25.31 o 
  10   0   3      492.41      509.76     20.35 o 
  11   0   3      148.02      172.12     13.32 o 
  12   0   3       18.65       32.93      9.50 o 
 -10   1   3       32.64       48.47     11.78 o 
  -9   1   3       90.75       91.59      5.72 o 
  -8   1   3      130.11      125.22      2.96 o 
  -7   1   3      855.38      819.72     12.42 o 
  -6   1   3      547.79      563.48     14.61 o 
  -5   1   3      281.97      270.92     34.34 o 
  -4   1   3     1888.81     1828.42    126.13 o 
  -3   1   3     4784.36     4445.20    110.62 o 
  -2   1   3       14.68       36.53      9.65 o 
  -1   1   3      986.78      947.99     14.37 o 
   0   1   3     1306.68     1293.45     70.37 o 
   1   1   3        8.76       17.24      8.71 o 
   2   1   3     1741.92     1809.73     19.90 o 
   3   1   3     2519.91     2660.09     21.07 o 
   4   1   3       23.95       47.60      8.01 o 
   5   1   3     4057.75     3844.39      0.52 o 
   6   1   3     1426.56     1448.28     38.94 o 
   7   1   3      170.97      181.52     23.31 o 
   8   1   3      460.48      468.48     10.45 o 
   9   1   3      497.33      494.73      9.56 o 
  10   1   3      155.31      202.49     11.05 o 
  11   1   3       14.18       27.48      5.02 o 
  12   1   3        6.27       13.22      5.21 o 
 -10   2   3        2.62        4.47      2.63 o 
  -9   2   3      159.08      137.83     41.35 o 
  -8   2   3      288.98      307.25     17.22 o 
  -7   2   3       52.89       60.99      5.09 o 
  -6   2   3      184.83      146.85     31.34 o 
  -5   2   3      921.52      863.47     23.37 o 
  -4   2   3       59.84       62.76     11.77 o 
  -3   2   3     1203.53     1205.27     19.64 o 
  -2   2   3      399.72      398.90      8.90 o 
  -1   2   3     2849.47     2794.24      3.43 o 
   0   2   3      644.34      672.24     21.54 o 
   1   2   3      202.41      195.20     15.92 o 
   2   2   3     2745.61     2780.72      6.43 o 
   3   2   3     1725.35     1833.01     80.04 o 
   4   2   3     2052.02     2017.08      6.93 o 
   5   2   3     1164.53     1093.13    103.04 o 
   6   2   3     1895.11     1877.54     57.57 o 
   7   2   3      658.98      662.76     13.70 o 
   8   2   3      777.45      737.20      3.72 o 
   9   2   3       57.46       75.11      8.96 o 
  10   2   3       16.34       13.29      7.69 o 
  11   2   3      529.04      468.61     24.07 o 
  12   2   3      447.96      425.10     13.29 o 
 -10   3   3      136.85      105.49     17.43 o 
  -9   3   3       93.36      103.76      6.21 o 
  -8   3   3       37.60       41.70     10.94 o 
  -7   3   3      367.37      406.43     11.61 o 
  -6   3   3      426.20      385.46      5.63 o 
  -5   3   3      237.10      243.13     16.03 o 
  -4   3   3       95.12       95.79      6.09 o 
  -3   3   3      235.48      269.95     17.34 o 
  -2   3   3     4438.13     4309.95     30.37 o 
  -1   3   3     2528.79     2483.22     42.59 o 
   0   3   3      966.86      940.81      9.18 o 
   1   3   3       16.83       33.69      7.01 o 
   2   3   3     3518.85     3453.24      4.48 o 
   3   3   3      274.35      302.03     17.07 o 
   4   3   3     1938.74     1840.01     37.77 o 
   5   3   3     4529.41     4389.08     57.93 o 
   6   3   3      743.90      699.44     19.50 o 
   7   3   3       56.45       76.19      8.70 o 
   8   3   3        4.57       14.17      3.80 o 
   9   3   3       24.30       35.63      6.70 o 
  10   3   3     1061.71     1017.29     79.10 o 
  11   3   3      256.53      268.82     10.58 o 
  12   3   3       66.54       60.22      8.25 o 
  -9   4   3      232.20      230.70     30.50 o 
  -8   4   3      241.18      246.16      6.68 o 
  -7   4   3      325.76      313.96      6.11 o 
  -6   4   3      246.94      230.81     21.22 o 
  -5   4   3       76.98       78.51      9.60 o 
  -4   4   3      585.08      563.05      2.10 o 
  -3   4   3     1578.65     1367.52     39.54 o 
  -2   4   3        8.79       13.69      2.81 o 
  -1   4   3     4656.55     4320.09     49.86 o 
   0   4   3     7487.28     6984.31     62.28 o 
   1   4   3     4157.71     4077.76    117.39 o 
   2   4   3     1366.84     1572.63     21.83 o 
   3   4   3      949.26      906.25      1.72 o 
   4   4   3     2215.55     2189.59     56.43 o 
   5   4   3      664.92      640.54     12.68 o 
   6   4   3     2104.19     2158.56     41.15 o 
   7   4   3      147.65      143.52     16.55 o 
   8   4   3     1747.68     1803.52     46.13 o 
   9   4   3        2.80        8.68      5.22 o 
  10   4   3        3.31        8.63      7.65 o 
  11   4   3      428.89      424.19      9.72 o 
  12   4   3      237.99      227.92     24.33 o 
  -9   5   3       36.11       44.30      6.31 o 
  -8   5   3        4.59       14.55      9.64 o 
  -7   5   3      129.91      121.64     25.19 o 
  -6   5   3      726.24      719.14      8.91 o 
  -5   5   3      288.25      309.77     30.53 o 
  -4   5   3        6.55       15.83      6.65 o 
  -3   5   3      124.86      138.95     12.85 o 
  -2   5   3     2540.97     2459.66     21.63 o 
  -1   5   3      898.67      850.59     14.57 o 
   0   5   3      229.46      239.20     10.59 o 
   1   5   3     1487.94     1496.04     18.94 o 
   2   5   3     3795.90     3775.62     13.77 o 
   3   5   3      500.25      531.33      8.92 o 
   4   5   3      148.80      197.77     14.69 o 
   5   5   3       48.74       51.94      6.63 o 
   6   5   3     1466.33     1524.01     66.03 o 
   7   5   3     1673.25     1647.82     74.66 o 
   8   5   3      102.77       85.55      6.77 o 
   9   5   3      160.55      195.33      3.83 o 
  10   5   3     1418.53     1310.09     87.60 o 
  11   5   3        3.18       11.15      8.34 o 
  12   5   3       13.63       20.23      5.53 o 
  -8   6   3       92.35      117.37     14.92 o 
  -7   6   3      125.04      118.17     20.22 o 
  -6   6   3       18.86       19.92      2.53 o 
  -5   6   3       79.38       93.79     12.01 o 
  -4   6   3      826.63      827.38     20.68 o 
  -3   6   3      181.17      208.31      8.25 o 
  -2   6   3      117.05      133.80     19.73 o 
  -1   6   3     1824.24     1764.50     50.69 o 
   0   6   3      502.64      491.71      8.37 o 
   1   6   3     1616.57     1620.58     16.84 o 
   2   6   3       99.36      116.62     10.84 o 
   3   6   3       59.09       69.36      7.81 o 
   4   6   3      789.04      714.80     14.49 o 
   5   6   3     2149.63     2087.12     29.13 o 
   6   6   3       13.46       20.93      3.85 o 
   7   6   3     1383.00     1385.99     17.05 o 
   8   6   3     3845.17     3736.96     94.96 o 
   9   6   3     2720.11     2502.31     40.95 o 
  10   6   3       36.30       49.05     10.30 o 
  11   6   3      149.49      182.34      8.82 o 
  12   6   3      213.84      237.92     22.11 o 
  -7   7   3       20.16       34.67     13.95 o 
  -6   7   3      376.96      395.77     23.07 o 
  -5   7   3      594.98      614.96     23.31 o 
  -4   7   3       61.15       83.40     10.46 o 
  -3   7   3      324.66      286.51     30.01 o 
  -2   7   3      873.38      823.01     21.93 o 
  -1   7   3      594.17      526.13      8.20 o 
   0   7   3      169.65      164.39      9.52 o 
   1   7   3       16.50       35.73      8.33 o 
   2   7   3     1035.63     1090.65     22.26 o 
   3   7   3     2607.52     2514.73      9.60 o 
   4   7   3      208.01      214.86      9.05 o 
   5   7   3       48.72       53.48      1.53 o 
   6   7   3     1888.60     1815.33     10.98 o 
   7   7   3       52.22       52.24      4.77 o 
   8   7   3        2.62        5.91      3.93 o 
   9   7   3      155.63      166.35     31.40 o 
  10   7   3      365.35      308.08     48.83 o 
  11   7   3       78.68       95.10     11.77 o 
  12   7   3        1.52        3.69      1.43 o 
  -6   8   3        2.63        8.28      1.56 o 
  -5   8   3        1.21        1.96      1.57 o 
  -4   8   3      306.63      302.93     20.49 o 
  -3   8   3      724.36      656.21     18.65 o 
  -2   8   3        1.49        4.10      2.76 o 
  -1   8   3      284.79      258.58     28.49 o 
   0   8   3      517.67      504.83      6.33 o 
   1   8   3      857.50      772.71     36.94 o 
   2   8   3      838.12      758.56     11.73 o 
   3   8   3      394.14      408.21     11.72 o 
   4   8   3      739.88      658.09     35.79 o 
   5   8   3     1202.24     1253.10     90.74 o 
   6   8   3        3.15        5.04      2.60 o 
   7   8   3       94.28       73.85      5.72 o 
   8   8   3       82.53       80.50      1.67 o 
   9   8   3      740.10      713.97     11.83 o 
  10   8   3      224.69      285.49     11.36 o 
  11   8   3      431.96      498.89     17.14 o 
  -5   9   3        9.82       14.40     10.96 o 
  -4   9   3      166.95      197.20     25.50 o 
  -3   9   3       45.71       55.20      8.55 o 
  -2   9   3      514.76      443.62     28.72 o 
  -1   9   3     1564.01     1304.66    142.19 o 
   0   9   3     1483.02     1274.53    131.93 o 
   1   9   3       21.70       43.93     12.25 o 
   2   9   3        7.33       14.07      2.80 o 
   3   9   3      572.98      572.02     14.44 o 
   4   9   3       94.19      119.69     11.34 o 
   5   9   3       56.84       62.74      6.37 o 
   6   9   3      252.99      201.81     13.50 o 
   7   9   3      267.30      264.00     13.69 o 
   8   9   3      446.03      449.71      5.13 o 
   9   9   3      107.72      163.60     10.97 o 
  10   9   3      165.09      207.84      8.16 o 
  11   9   3      101.93       94.26     12.60 o 
  -4  10   3        0.76        2.55      1.90 o 
  -3  10   3      179.36      158.97     10.63 o 
  -2  10   3      163.82      181.78     39.08 o 
  -1  10   3      372.72      317.17     15.28 o 
   0  10   3      275.68      276.01     13.12 o 
   1  10   3      664.28      604.68     13.74 o 
   2  10   3      963.67      885.22     30.06 o 
   3  10   3      178.09      202.08     13.95 o 
   4  10   3     1076.82      904.46     55.18 o 
   5  10   3      318.39      289.11     17.47 o 
   6  10   3      341.87      330.33     19.16 o 
   7  10   3       58.79       71.89      8.21 o 
   8  10   3       40.82       40.87     20.32 o 
   9  10   3      337.30      346.07     13.87 o 
  10  10   3       12.64       27.88      4.67 o 
  -2  11   3       42.81       60.47      8.31 o 
  -1  11   3       58.05       69.70      7.40 o 
   0  11   3      299.56      245.36     21.15 o 
   1  11   3       50.80       48.16      6.16 o 
   2  11   3      310.20      288.90      7.09 o 
   3  11   3        3.44        5.72      2.34 o 
   4  11   3       56.38      104.84     10.86 o 
   5  11   3       16.50       16.55      2.60 o 
   6  11   3       69.77       73.06     10.22 o 
   7  11   3      302.41      288.14      8.07 o 
   8  11   3      407.51      412.82     13.06 o 
   9  11   3       25.62       36.46      6.97 o 
   0  12   3        5.38       10.46      1.47 o 
   1  12   3       66.36       60.79      7.59 o 
   2  12   3      308.47      330.92     13.38 o 
   3  12   3      402.53      376.20     14.59 o 
   4  12   3      114.48      125.86     15.77 o 
   5  12   3       36.48       38.22      8.22 o 
   6  12   3      224.39      219.99     17.35 o 
   7  12   3      499.62      480.37     25.11 o 
   8  12   3        3.98        4.33      1.36 o 
  -5 -12   4       38.95       46.98     10.48 o 
  -4 -12   4      212.25      186.88     46.52 o 
  -3 -12   4       51.10       68.04     11.99 o 
  -2 -12   4       24.98       18.05      7.13 o 
  -1 -12   4       76.22       73.38      9.13 o 
  -7 -11   4       84.54       89.18      4.56 o 
  -6 -11   4      128.05      121.12     15.73 o 
  -5 -11   4      101.69      100.76      7.48 o 
  -4 -11   4       97.21      114.60     10.21 o 
  -3 -11   4       11.84       18.66      3.13 o 
  -2 -11   4       16.16       36.23      9.62 o 
  -1 -11   4       76.38       76.47     11.46 o 
   0 -11   4       95.47      102.25     15.50 o 
   1 -11   4      272.47      300.88      7.33 o 
   2 -11   4      128.52      178.98     11.54 o 
  -8 -10   4       18.14       37.94     23.54 o 
  -7 -10   4      134.19      131.60      1.12 o 
  -6 -10   4      248.24      241.16     41.99 o 
  -5 -10   4      174.04      192.09     25.45 o 
  -4 -10   4       24.46       22.24      9.27 o 
  -3 -10   4      535.86      515.54     20.68 o 
  -2 -10   4      769.83      742.97     13.52 o 
  -1 -10   4       57.23       55.92      6.82 o 
   0 -10   4       14.32       28.63      6.68 o 
   1 -10   4       19.26       25.16      2.62 o 
   2 -10   4      208.39      202.91     25.21 o 
   3 -10   4      193.46      215.53     17.04 o 
   4 -10   4        0.22        0.66      0.98 o 
  -9  -9   4       48.37       56.43      7.34 o 
  -8  -9   4      180.86      184.98      9.94 o 
  -7  -9   4      114.64      106.85      8.07 o 
  -6  -9   4       83.00       84.74      3.72 o 
  -5  -9   4        1.82        7.11      4.51 o 
  -4  -9   4      337.83      306.25     33.79 o 
  -3  -9   4      763.30      696.92     10.76 o 
  -2  -9   4        0.93        4.29      2.44 o 
  -1  -9   4       37.86       39.63      5.08 o 
   0  -9   4       69.97       68.70      8.95 o 
   1  -9   4      230.77      253.33      7.91 o 
   2  -9   4        1.82        3.72      1.82 o 
   3  -9   4       76.02       83.17      4.46 o 
   4  -9   4      262.57      294.49     34.93 o 
   5  -9   4        7.96       13.15     21.26 o 
   6  -9   4       30.95       57.85     18.28 o 
 -10  -8   4      144.07      211.42     26.50 o 
  -9  -8   4       30.23       42.27     21.35 o 
  -8  -8   4       52.88       75.26     11.42 o 
  -7  -8   4        1.82        2.57      0.74 o 
  -6  -8   4      142.32      110.80     23.81 o 
  -5  -8   4      668.07      638.96     25.45 o 
  -4  -8   4     1050.19     1053.73     42.98 o 
  -3  -8   4       18.98       26.29     10.60 o 
  -2  -8   4      759.88      722.97      8.48 o 
  -1  -8   4      478.83      457.13     24.94 o 
   0  -8   4     1105.38     1127.01     42.10 o 
   1  -8   4        7.48       22.46     16.07 o 
   2  -8   4      583.13      542.83     21.81 o 
   3  -8   4      348.58      410.40     26.36 o 
   4  -8   4      104.29      161.42     28.24 o 
   5  -8   4       32.26       45.37     10.04 o 
   6  -8   4      178.58      154.54     19.83 o 
   7  -8   4      108.42      123.16      5.31 o 
 -10  -7   4       93.83       94.16      4.26 o 
  -9  -7   4       46.07       67.47     12.17 o 
  -8  -7   4      393.17      397.03      3.47 o 
  -7  -7   4      101.44       95.14     27.73 o 
  -6  -7   4      576.41      573.94     12.19 o 
  -5  -7   4       52.56       62.59      5.80 o 
  -4  -7   4      459.88      469.31     13.08 o 
  -3  -7   4      560.39      554.56     15.04 o 
  -2  -7   4      501.34      453.47     29.42 o 
  -1  -7   4      137.05      158.89      7.67 o 
   0  -7   4     1311.37     1234.72     74.15 o 
   1  -7   4      620.39      598.21      3.86 o 
   2  -7   4      912.53      870.78     32.64 o 
   3  -7   4       65.71       73.60     13.77 o 
   4  -7   4      186.53      215.82     25.71 o 
   5  -7   4      570.23      553.01     10.60 o 
   6  -7   4     1031.30     1123.69     35.53 o 
   7  -7   4        6.87       13.81     16.03 o 
   8  -7   4      136.09      165.93     13.11 o 
 -11  -6   4        0.34        1.30      0.78 o 
 -10  -6   4       22.14       30.24      6.88 o 
  -9  -6   4      206.82      206.90      3.46 o 
  -8  -6   4       55.39       54.43      4.07 o 
  -7  -6   4       64.37       67.05      3.76 o 
  -6  -6   4      290.67      300.77     26.78 o 
  -5  -6   4     1356.98     1369.43     23.35 o 
  -4  -6   4      639.23      636.71      7.47 o 
  -3  -6   4      190.03      209.79      7.58 o 
  -2  -6   4      117.27      152.14      8.70 o 
  -1  -6   4      645.39      671.90     35.89 o 
   0  -6   4     2599.89     2531.32     57.88 o 
   1  -6   4       12.70       26.80      3.28 o 
   2  -6   4      614.88      590.04     19.44 o 
   3  -6   4     1179.28     1320.42     16.54 o 
   4  -6   4      767.88      766.37     13.11 o 
   5  -6   4      134.69      177.59      9.64 o 
   6  -6   4       24.65       37.86      6.89 o 
   7  -6   4      533.02      484.53     50.81 o 
   8  -6   4      512.39      492.43     18.87 o 
   9  -6   4        1.93        5.56      4.40 o 
 -11  -5   4       78.46       86.39     12.02 o 
 -10  -5   4      637.95      629.21     13.77 o 
  -9  -5   4       88.51       85.25      6.03 o 
  -8  -5   4        7.22       11.45      1.47 o 
  -7  -5   4      410.64      423.58     15.43 o 
  -6  -5   4     1319.25     1206.25     59.00 o 
  -5  -5   4      152.85      203.94      8.66 o 
  -4  -5   4       73.57       55.14      7.89 o 
  -3  -5   4     3103.32     2933.48     40.37 o 
  -2  -5   4       73.26       67.82      0.82 o 
  -1  -5   4     2076.37     2010.95     35.34 o 
   0  -5   4      646.89      597.49      7.56 o 
   1  -5   4     1078.87     1026.11     13.98 o 
   2  -5   4     1936.34     1951.94     67.20 o 
   3  -5   4      647.61      629.51     10.20 o 
   4  -5   4      351.19      353.38      3.51 o 
   5  -5   4      493.29      505.45     10.99 o 
   6  -5   4      649.80      550.06     26.00 o 
   7  -5   4      162.57      233.63     11.89 o 
   8  -5   4      144.59      142.12      7.81 o 
   9  -5   4      235.27      214.79     11.69 o 
 -11  -4   4      206.30      207.85      2.21 o 
 -10  -4   4        1.55        4.47      1.41 o 
  -9  -4   4      521.41      487.66     15.02 o 
  -8  -4   4      234.79      202.46     27.61 o 
  -7  -4   4     1209.84     1134.34     63.08 o 
  -6  -4   4      117.17      133.25     19.27 o 
  -5  -4   4     2860.50     2737.59    112.26 o 
  -4  -4   4     5265.20     5012.69     67.66 o 
  -3  -4   4     1323.52     1324.07     43.88 o 
  -2  -4   4      318.22      307.11     25.43 o 
  -1  -4   4      846.10      856.74      5.39 o 
   0  -4   4     4506.32     4330.77     47.28 o 
   1  -4   4     2451.68     2417.12      8.48 o 
   2  -4   4      164.92      181.61      7.45 o 
   3  -4   4     1675.00     1738.78     27.12 o 
   4  -4   4     1806.54     1885.55     16.69 o 
   5  -4   4      866.15      815.80     19.21 o 
   6  -4   4       32.58       31.56      3.46 o 
   7  -4   4      510.27      481.07     24.32 o 
   8  -4   4      273.74      239.60     19.79 o 
   9  -4   4       77.30       79.53      4.69 o 
  10  -4   4        0.49        2.94      2.04 o 
 -11  -3   4      118.55      124.91     13.65 o 
 -10  -3   4      756.46      732.90     13.05 o 
  -9  -3   4       55.83       68.19      7.75 o 
  -8  -3   4       20.49       31.34      8.44 o 
  -7  -3   4      356.90      313.58     16.13 o 
  -6  -3   4     1697.54     1836.19     18.06 o 
  -5  -3   4     1330.40     1370.45     33.31 o 
  -4  -3   4      103.09      115.02      9.77 o 
  -3  -3   4     1827.88     1791.98     65.77 o 
  -2  -3   4     2056.80     1983.92     13.14 o 
  -1  -3   4      282.43      320.01      8.61 o 
   0  -3   4      532.00      534.99     13.68 o 
   1  -3   4     1393.96     1424.63     25.59 o 
   2  -3   4     2053.21     2164.38     24.21 o 
   3  -3   4     1623.96     1489.03     71.31 o 
   4  -3   4      112.50      133.56     10.48 o 
   5  -3   4      193.68      243.21     10.57 o 
   6  -3   4     1590.91     1473.53     70.07 o 
   7  -3   4      902.21      828.32     32.50 o 
   8  -3   4       48.76       60.88      7.64 o 
   9  -3   4       85.61       83.73      3.42 o 
  10  -3   4      204.19      219.67      9.60 o 
  11  -3   4      138.75      183.50      7.53 o 
 -11  -2   4      165.43      188.24     11.41 o 
 -10  -2   4      187.38      197.72      8.94 o 
  -9  -2   4      210.72      246.82     10.31 o 
  -8  -2   4      618.42      568.87     17.68 o 
  -7  -2   4     1071.42     1061.19     46.44 o 
  -6  -2   4      945.09      925.91     23.11 o 
  -5  -2   4      245.26      291.16      7.12 o 
  -4  -2   4       50.03       41.39      9.35 o 
  -3  -2   4     3088.96     3001.24     29.53 o 
  -2  -2   4     1803.40     1748.96     63.89 o 
  -1  -2   4     4629.02     4460.36    106.38 o 
   0  -2   4     7928.07     7814.46     18.35 o 
   1  -2   4     9867.62     9404.54     19.49 o 
   2  -2   4     1060.42     1094.09    116.72 o 
   3  -2   4      591.13      595.60     19.72 o 
   4  -2   4       97.58      116.24      2.87 o 
   5  -2   4       14.98       22.85      5.20 o 
   6  -2   4        2.07        5.42      4.00 o 
   7  -2   4      511.14      515.81      8.01 o 
   8  -2   4      210.58      212.28      3.93 o 
   9  -2   4       32.00       32.21      2.56 o 
  10  -2   4      173.23      181.38     13.46 o 
  11  -2   4       76.60      105.94     16.87 o 
 -11  -1   4       63.83       68.38      7.36 o 
 -10  -1   4      146.09      135.76     27.82 o 
  -9  -1   4       46.89       52.84      6.95 o 
  -8  -1   4      213.19      247.54     11.94 o 
  -7  -1   4      230.77      244.11      3.66 o 
  -6  -1   4     1500.78     1493.12      8.60 o 
  -5  -1   4      193.02      241.55     10.41 o 
  -4  -1   4       26.49       34.12      5.66 o 
  -3  -1   4       84.63       88.65      5.10 o 
  -2  -1   4      784.26      807.42     15.42 o 
  -1  -1   4      854.70      844.16      7.15 o 
   0  -1   4    27193.17    26344.98     40.80 o 
   1  -1   4      786.40      785.58      9.87 o 
   2  -1   4      441.63      468.38     23.09 o 
   3  -1   4     2267.06     2166.78     61.96 o 
   4  -1   4      444.69      421.00     14.61 o 
   5  -1   4      663.57      651.86     21.08 o 
   6  -1   4       81.93       88.38      3.39 o 
   7  -1   4     1354.69     1399.52     91.82 o 
   8  -1   4       23.86       26.92      8.57 o 
   9  -1   4       37.41       42.77      5.87 o 
  10  -1   4      417.29      401.85      5.71 o 
  11  -1   4      285.20      283.93     30.39 o 
 -10   0   4       21.74       38.81     10.24 o 
  -9   0   4        3.43       11.47      5.85 o 
  -8   0   4      524.75      458.32     21.34 o 
  -7   0   4      501.35      482.42      7.80 o 
  -6   0   4     1396.22     1321.40     88.83 o 
  -5   0   4      196.37      197.08     14.61 o 
  -4   0   4     1294.51     1289.12     32.62 o 
  -3   0   4      320.70      350.63      9.41 o 
  -2   0   4     2233.31     2296.16     78.23 o 
  -1   0   4     2077.91     2149.64     46.58 o 
   0   0   4     3290.08     3241.23     90.67 o 
   1   0   4     1721.22     1819.19     24.38 o 
   2   0   4      405.80      454.15     14.28 o 
   3   0   4        1.21       18.13      7.20 o 
   4   0   4      333.78      362.97      5.46 o 
   5   0   4     1934.64     1902.66    108.14 o 
   6   0   4        3.31       18.45      4.46 o 
   7   0   4      215.41      232.55     21.35 o 
   8   0   4      323.89      322.27     15.67 o 
   9   0   4      728.25      697.86     10.78 o 
  10   0   4      157.09      153.27      5.22 o 
  11   0   4        1.09        4.17      1.91 o 
  12   0   4        2.55       11.23      6.67 o 
 -10   1   4        1.51        3.26      2.79 o 
  -9   1   4       77.55       79.68      5.90 o 
  -8   1   4      425.21      370.40     32.79 o 
  -7   1   4       26.17       26.18      5.37 o 
  -6   1   4        4.22        7.51      7.49 o 
  -5   1   4      667.10      668.22     10.32 o 
  -4   1   4      155.85      179.08     20.26 o 
  -3   1   4       95.54       91.88      6.10 o 
  -2   1   4       91.32       92.18      5.19 o 
  -1   1   4      968.30      938.89     10.77 o 
   0   1   4     2072.60     2128.76    173.65 o 
   1   1   4      381.00      467.13     25.21 o 
   2   1   4     1120.33     1306.19     58.96 o 
   3   1   4      225.74      243.14     18.23 o 
   4   1   4      977.03      966.83      8.91 o 
   5   1   4      203.18      231.76      5.40 o 
   6   1   4      614.64      583.62     14.35 o 
   7   1   4      289.24      276.41      7.96 o 
   8   1   4      893.63      806.58     32.58 o 
   9   1   4       77.97       83.28      8.79 o 
  10   1   4      215.85      250.40     14.92 o 
  11   1   4      324.31      321.01     11.95 o 
  12   1   4       87.34       80.27      2.57 o 
 -10   2   4      101.45       82.70      7.92 o 
  -9   2   4      423.18      377.89     27.20 o 
  -8   2   4       89.94       94.56     13.51 o 
  -7   2   4       15.81       19.79      9.34 o 
  -6   2   4     1563.15     1508.40     86.74 o 
  -5   2   4      166.90      144.57     19.19 o 
  -4   2   4      145.63      176.16      6.29 o 
  -3   2   4       43.63       59.93      5.22 o 
  -2   2   4     2250.18     2131.35      1.81 o 
  -1   2   4      287.05      305.84     12.16 o 
   0   2   4       15.67       29.72     14.03 o 
   1   2   4       67.25       82.99      8.77 o 
   2   2   4       74.48      124.06     40.15 o 
   3   2   4      515.11      530.12      5.24 o 
   4   2   4      234.80      209.14      9.73 o 
   5   2   4     3007.56     3132.02     23.35 o 
   6   2   4      625.56      646.51     10.20 o 
   7   2   4      479.59      457.92     53.16 o 
   8   2   4       35.46       49.90      6.57 o 
   9   2   4      172.12      173.74     20.04 o 
  10   2   4      418.86      407.76     20.39 o 
  11   2   4      284.71      296.25     12.06 o 
  12   2   4      103.28       99.71     14.38 o 
  -9   3   4      116.72       99.23     28.08 o 
  -8   3   4      488.10      477.92     19.08 o 
  -7   3   4       86.63       96.08      6.57 o 
  -6   3   4       25.45       38.68      7.17 o 
  -5   3   4       28.42       34.89      4.65 o 
  -4   3   4     1355.60     1483.03     16.25 o 
  -3   3   4       44.52       44.52      3.62 o 
  -2   3   4       13.68       24.88      4.26 o 
  -1   3   4     6415.85     6117.62     15.11 o 
   0   3   4     6469.87     6125.44    124.73 o 
   1   3   4      253.73      274.69     15.37 o 
   2   3   4      759.13      816.80     19.11 o 
   3   3   4      990.04      958.58      0.95 o 
   4   3   4     7945.10     7724.13     58.19 o 
   5   3   4     2306.39     2328.62     19.86 o 
   6   3   4       92.93      100.29      5.06 o 
   7   3   4      205.27      209.16     17.62 o 
   8   3   4      123.05      119.87      4.39 o 
   9   3   4      157.80      180.93     10.85 o 
  10   3   4       10.24       24.90      9.36 o 
  11   3   4      379.02      381.23      4.98 o 
  12   3   4      441.24      374.62     17.07 o 
  -9   4   4      169.33      195.32     14.71 o 
  -8   4   4        5.08        7.37      4.92 o 
  -7   4   4       79.78       78.59      4.14 o 
  -6   4   4      163.32      207.55     13.27 o 
  -5   4   4      107.18      137.47      9.86 o 
  -4   4   4       81.96       98.73      6.53 o 
  -3   4   4       80.74      113.59     13.56 o 
  -2   4   4      531.79      520.70     19.11 o 
  -1   4   4     1105.09     1070.20     34.93 o 
   0   4   4     1216.00     1305.71     44.76 o 
   1   4   4        3.56        8.20      1.58 o 
   2   4   4     3665.53     3693.98     16.73 o 
   3   4   4      482.05      541.80     25.40 o 
   4   4   4      718.06      701.41     33.96 o 
   5   4   4      445.99      449.70      6.13 o 
   6   4   4      698.63      662.79     22.26 o 
   7   4   4      384.38      382.42      8.57 o 
   8   4   4       37.01       40.34      6.97 o 
   9   4   4      797.63      792.21     11.30 o 
  10   4   4     1021.15      859.41     43.30 o 
  11   4   4      395.80      419.60     40.70 o 
  12   4   4        0.15        0.06      1.81 o 
  -8   5   4      113.11      121.74     21.52 o 
  -7   5   4      235.90      198.94     29.28 o 
  -6   5   4        4.68       11.40     10.02 o 
  -5   5   4      392.70      456.15     23.12 o 
  -4   5   4     1084.03     1080.83      1.67 o 
  -3   5   4      547.61      469.95     14.32 o 
  -2   5   4      479.05      458.10     19.38 o 
  -1   5   4      534.53      510.09      7.98 o 
   0   5   4      142.58      158.42     21.41 o 
   1   5   4     3380.39     3096.09    146.94 o 
   2   5   4     1070.76     1153.46     20.97 o 
   3   5   4     1050.66     1098.58     66.54 o 
   4   5   4     1384.68     1530.45     15.54 o 
   5   5   4      294.38      286.66     24.68 o 
   6   5   4       37.58       48.58      5.04 o 
   7   5   4      136.47      156.28      9.19 o 
   8   5   4      713.90      724.29     23.97 o 
   9   5   4     1513.37     1504.30     84.26 o 
  10   5   4       59.59       62.47      8.44 o 
  11   5   4      261.02      274.41      8.98 o 
  12   5   4      188.01      153.68     57.95 o 
  -8   6   4       33.15       35.18      3.03 o 
  -7   6   4       17.88       26.41      6.42 o 
  -6   6   4      308.78      368.65     25.36 o 
  -5   6   4      478.73      492.04     11.77 o 
  -4   6   4      357.61      432.08     27.64 o 
  -3   6   4        0.83        4.55      4.00 o 
  -2   6   4      922.58      841.10     11.84 o 
  -1   6   4     1172.06     1156.22     66.02 o 
   0   6   4      188.31      216.53     14.06 o 
   1   6   4      242.64      283.67      6.42 o 
   2   6   4     4690.66     4453.91     18.87 o 
   3   6   4     3418.40     3351.73      6.53 o 
   4   6   4      937.45      925.50     59.62 o 
   5   6   4      646.78      617.24      0.67 o 
   6   6   4      149.54      150.15     13.15 o 
   7   6   4      653.23      618.20     12.36 o 
   8   6   4      180.50      184.73     20.19 o 
   9   6   4      354.89      338.90     20.93 o 
  10   6   4      840.26      851.07     17.80 o 
  11   6   4      287.12      317.10     37.46 o 
  12   6   4       16.09       26.36      5.18 o 
  -7   7   4      194.34      213.43     11.32 o 
  -6   7   4       25.84       26.57      7.32 o 
  -5   7   4        9.79       21.24      7.75 o 
  -4   7   4      241.93      292.82     17.97 o 
  -3   7   4      806.13      768.21     12.92 o 
  -2   7   4      285.72      283.19     13.28 o 
  -1   7   4      104.26      136.34      6.57 o 
   0   7   4      872.34      855.64     10.35 o 
   1   7   4     1089.45     1198.27     12.96 o 
   2   7   4      290.93      311.81      7.33 o 
   3   7   4       64.44       63.24      5.48 o 
   4   7   4     1001.16      936.11     25.47 o 
   5   7   4      700.85      642.76     12.11 o 
   6   7   4      517.51      484.24     25.49 o 
   7   7   4      169.10      187.30     14.32 o 
   8   7   4      165.47      192.89     13.17 o 
   9   7   4      965.68      895.38      8.10 o 
  10   7   4      251.61      280.74     11.68 o 
  11   7   4        1.85        5.52      5.04 o 
  12   7   4       39.46       45.99     12.98 o 
  -6   8   4       40.22       48.48      4.76 o 
  -5   8   4       98.49      118.77     25.55 o 
  -4   8   4      167.16      186.69     21.49 o 
  -3   8   4        0.01        0.12      1.88 o 
  -2   8   4      832.70      792.10     23.73 o 
  -1   8   4      442.98      387.50     11.90 o 
   0   8   4      101.17       99.03      6.28 o 
   1   8   4       93.76       90.67      6.28 o 
   2   8   4      109.51      135.95     24.77 o 
   3   8   4      432.83      394.39     28.97 o 
   4   8   4     1255.58     1361.45     39.89 o 
   5   8   4       26.07       50.08     10.89 o 
   6   8   4      325.26      335.67     12.99 o 
   7   8   4      592.58      558.44     11.93 o 
   8   8   4      427.75      413.23     19.82 o 
   9   8   4       67.43       75.24      1.78 o 
  10   8   4      722.26      666.52     21.52 o 
  11   8   4     1006.60      903.36     42.44 o 
  -5   9   4       85.95       94.09     10.84 o 
  -4   9   4       46.11       52.46     11.77 o 
  -3   9   4      411.70      391.09     19.25 o 
  -2   9   4      496.23      524.14     20.02 o 
  -1   9   4       45.33       53.66      4.77 o 
   0   9   4      253.00      252.46     11.81 o 
   1   9   4      455.74      443.65     19.51 o 
   2   9   4      522.02      517.16      7.04 o 
   3   9   4      118.97      155.09     12.51 o 
   4   9   4       70.27       62.93      4.93 o 
   5   9   4     1118.17     1102.04     48.57 o 
   6   9   4      300.93      274.73     17.82 o 
   7   9   4        7.09       13.11      6.74 o 
   8   9   4        1.95        5.97      5.27 o 
   9   9   4      778.39      664.76     18.22 o 
  10   9   4        2.76        6.69      4.81 o 
  11   9   4        0.60        2.00      2.36 o 
  -4  10   4      199.12      175.49     13.04 o 
  -3  10   4        7.36       19.31     16.13 o 
  -2  10   4      110.38      127.43     15.25 o 
  -1  10   4      146.25      166.92     15.78 o 
   0  10   4      473.47      474.63     14.01 o 
   1  10   4       87.35       81.52      2.02 o 
   2  10   4        6.24        8.74      6.97 o 
   3  10   4     1154.89     1067.12     99.36 o 
   4  10   4      538.18      458.00     16.10 o 
   5  10   4        7.66       17.24     12.11 o 
   6  10   4       43.39       48.35      3.78 o 
   7  10   4       83.68       83.15      5.50 o 
   8  10   4      438.23      414.18     18.30 o 
   9  10   4        0.79        4.39      5.12 o 
  10  10   4        5.18       17.37      8.16 o 
  -2  11   4       22.41       22.05      4.24 o 
  -1  11   4      140.24      123.90     22.23 o 
   0  11   4       23.36       23.50      4.30 o 
   1  11   4      212.73      232.58     13.67 o 
   2  11   4     1201.05     1081.18     30.52 o 
   3  11   4      311.73      341.01     11.14 o 
   4  11   4       18.29       37.59      5.88 o 
   5  11   4       98.74       86.98      6.05 o 
   6  11   4      310.48      316.49     11.98 o 
   7  11   4      108.47      111.23     14.03 o 
   8  11   4        0.41        3.45      1.74 o 
   9  11   4      195.95      199.79      2.57 o 
   0  12   4      241.89      201.23     32.32 o 
   1  12   4       95.76       98.55     10.25 o 
   2  12   4       33.13       44.00      3.77 o 
   3  12   4      426.36      392.24     29.52 o 
   4  12   4      345.81      375.97     18.98 o 
   5  12   4      223.68      235.84     18.27 o 
   6  12   4       18.98       38.57     12.87 o 
   7  12   4       10.11       11.99      9.45 o 
   8  12   4      201.66      206.02      7.51 o 
  -6 -11   5       94.18       92.10      3.45 o 
  -5 -11   5      174.36      195.41     39.75 o 
  -4 -11   5       13.34       21.80      5.12 o 
  -3 -11   5      767.05      739.81     17.56 o 
  -2 -11   5      559.51      571.36     21.88 o 
  -1 -11   5      389.30      382.30     11.44 o 
   0 -11   5        0.15        0.88      0.52 o 
   1 -11   5        3.04        2.44      2.50 o 
   2 -11   5      176.21      210.32      9.84 o 
  -8 -10   5      147.63      182.94     11.94 o 
  -7 -10   5       89.45       88.39     13.06 o 
  -6 -10   5       96.18      102.86      1.38 o 
  -5 -10   5       39.16       46.62     10.44 o 
  -4 -10   5      385.33      413.85     30.65 o 
  -3 -10   5      192.03      214.26     20.90 o 
  -2 -10   5      109.87      129.56     11.90 o 
  -1 -10   5        5.34        5.68      1.75 o 
   0 -10   5       22.18       25.85      4.35 o 
   1 -10   5       42.57       53.91      9.10 o 
   2 -10   5      119.63       97.36     13.81 o 
   3 -10   5       32.76       43.63      6.08 o 
   4 -10   5       66.94       62.66      5.72 o 
  -9  -9   5       60.67       70.49     17.73 o 
  -8  -9   5      148.31      201.83     15.09 o 
  -7  -9   5      198.04      202.51      4.79 o 
  -6  -9   5       45.06       55.53      7.23 o 
  -5  -9   5       56.71       54.11      4.92 o 
  -4  -9   5       55.51       54.19      4.15 o 
  -3  -9   5      257.12      275.83     22.11 o 
  -2  -9   5      353.90      359.73     17.00 o 
  -1  -9   5      404.54      413.47     17.83 o 
   0  -9   5      635.93      569.37     14.44 o 
   1  -9   5      207.66      207.04      2.20 o 
   2  -9   5      137.27      136.49     13.33 o 
   3  -9   5      254.20      265.10     26.14 o 
   4  -9   5        2.56        6.40      4.36 o 
   5  -9   5       75.12       85.94     19.18 o 
  -9  -8   5      120.79      157.90     15.25 o 
  -8  -8   5      331.64      358.37     11.38 o 
  -7  -8   5       99.74       95.98     11.01 o 
  -6  -8   5      155.15      166.34     23.61 o 
  -5  -8   5       74.61       83.68      7.93 o 
  -4  -8   5       64.10       66.22      4.39 o 
  -3  -8   5      887.13      834.82      9.08 o 
  -2  -8   5      241.70      240.68     14.00 o 
  -1  -8   5        2.90       13.64      7.04 o 
   0  -8   5        5.11       11.87     10.80 o 
   1  -8   5      399.52      368.45     20.61 o 
   2  -8   5      201.55      212.77      6.82 o 
   3  -8   5       45.00       46.23      4.19 o 
   4  -8   5      348.85      365.46     30.14 o 
   5  -8   5      966.89      961.73     18.68 o 
   6  -8   5      317.06      308.75     24.28 o 
 -10  -7   5       97.33       99.46      7.28 o 
  -9  -7   5      677.11      609.68     45.56 o 
  -8  -7   5      343.32      368.31     12.70 o 
  -7  -7   5       73.85       79.45      3.66 o 
  -6  -7   5       45.13       41.69      5.77 o 
  -5  -7   5      274.65      255.25     16.40 o 
  -4  -7   5      272.65      259.95     16.51 o 
  -3  -7   5        4.22       11.69      5.51 o 
  -2  -7   5      305.96      326.48      9.61 o 
  -1  -7   5      255.37      274.33     18.59 o 
   0  -7   5      839.20      820.92      5.69 o 
   1  -7   5      305.13      338.53      6.96 o 
   2  -7   5       89.63       98.18      5.97 o 
   3  -7   5      243.18      288.90     11.04 o 
   4  -7   5        3.58        3.98      4.16 o 
   5  -7   5      333.42      361.16     19.47 o 
   6  -7   5       14.31       30.49      8.86 o 
   7  -7   5      194.91      212.51     23.26 o 
   8  -7   5       66.82       57.34     21.21 o 
 -10  -6   5       94.14       99.61      4.26 o 
  -9  -6   5      327.38      319.83     36.61 o 
  -8  -6   5      221.92      288.56     15.02 o 
  -7  -6   5       13.37       17.15      3.89 o 
  -6  -6   5      445.56      418.93     21.54 o 
  -5  -6   5      348.52      413.08     13.77 o 
  -4  -6   5      308.66      327.78      9.32 o 
  -3  -6   5     2334.60     2415.53     12.70 o 
  -2  -6   5      628.69      647.04     11.23 o 
  -1  -6   5     1960.55     1949.11     46.24 o 
   0  -6   5       58.75       64.76      5.49 o 
   1  -6   5     2163.22     2143.21     23.15 o 
   2  -6   5     1169.14     1169.57      6.20 o 
   3  -6   5      384.73      441.51     15.18 o 
   4  -6   5      134.22      124.50     17.20 o 
   5  -6   5      179.97      190.23     11.05 o 
   6  -6   5       90.93       93.64     11.52 o 
   7  -6   5       96.12      108.94      8.22 o 
   8  -6   5       44.16       89.74     21.21 o 
 -10  -5   5       11.58       27.68      8.06 o 
  -9  -5   5       82.46       82.95      7.46 o 
  -8  -5   5       36.15       38.80      5.48 o 
  -7  -5   5      282.07      301.71      5.00 o 
  -6  -5   5       59.42       59.21      5.20 o 
  -5  -5   5      919.11      903.61     14.02 o 
  -4  -5   5     1809.55     1820.06     23.38 o 
  -3  -5   5      405.47      393.79     18.51 o 
  -2  -5   5       10.37       13.01      2.02 o 
  -1  -5   5      600.84      602.60      8.09 o 
   0  -5   5      852.57      814.67      5.31 o 
   1  -5   5      702.58      687.37     13.82 o 
   2  -5   5        0.10        1.09      0.88 o 
   3  -5   5     2058.46     1967.83      1.00 o 
   4  -5   5      888.64      829.56     47.99 o 
   5  -5   5      927.31      865.64     33.60 o 
   6  -5   5      234.35      273.96     17.75 o 
   7  -5   5      286.59      253.04     17.42 o 
   8  -5   5      686.12      650.03      9.67 o 
   9  -5   5      161.85      177.20     10.70 o 
 -10  -4   5      842.05      756.24     23.34 o 
  -9  -4   5      421.63      389.35     13.86 o 
  -8  -4   5       58.83       59.47      7.15 o 
  -7  -4   5       58.77       49.95      8.23 o 
  -6  -4   5     1215.12     1122.87     83.96 o 
  -5  -4   5       31.90       37.15      3.32 o 
  -4  -4   5      196.62      193.44     14.24 o 
  -3  -4   5     1360.51     1305.60     52.12 o 
  -2  -4   5     1227.97     1195.37     46.31 o 
  -1  -4   5     1046.18     1039.69     55.72 o 
   0  -4   5      735.80      668.04     25.99 o 
   1  -4   5     1071.94     1169.48     76.52 o 
   2  -4   5     1803.50     1728.77     11.99 o 
   3  -4   5      972.83      928.52      6.39 o 
   4  -4   5       20.65       24.12      6.41 o 
   5  -4   5      735.48      755.01      8.76 o 
   6  -4   5      699.55      613.89     24.78 o 
   7  -4   5      818.68      790.92     10.09 o 
   8  -4   5        0.09        1.26      5.00 o 
   9  -4   5      292.24      300.41      9.96 o 
  10  -4   5      264.15      269.36     24.52 o 
 -10  -3   5       81.62       81.43     11.49 o 
  -9  -3   5      400.12      405.90      6.91 o 
  -8  -3   5      293.29      312.22     14.73 o 
  -7  -3   5     1157.69     1231.92     45.43 o 
  -6  -3   5      186.54      243.90     11.62 o 
  -5  -3   5      162.39      205.83      9.67 o 
  -4  -3   5     1495.41     1432.77     71.21 o 
  -3  -3   5      249.35      261.74      4.89 o 
  -2  -3   5     1359.91     1390.65     40.87 o 
  -1  -3   5     1566.40     1562.91     54.13 o 
   0  -3   5     2158.52     2061.85     31.93 o 
   1  -3   5     2235.97     2151.59     37.42 o 
   2  -3   5      592.34      598.39      6.53 o 
   3  -3   5     1243.59     1224.78     19.68 o 
   4  -3   5      443.34      430.02      6.94 o 
   5  -3   5     1819.67     1802.74     54.52 o 
   6  -3   5      441.49      423.36     18.08 o 
   7  -3   5      773.25      725.30     10.80 o 
   8  -3   5      602.81      560.46     14.22 o 
   9  -3   5      263.37      290.80     15.86 o 
  10  -3   5       17.41       30.59     14.09 o 
 -10  -2   5      229.64      249.71     15.76 o 
  -9  -2   5      200.44      204.82      9.13 o 
  -8  -2   5      350.63      346.97     21.56 o 
  -7  -2   5      135.18      150.62     15.32 o 
  -6  -2   5     1245.44     1304.31     88.73 o 
  -5  -2   5      843.76      833.28     10.90 o 
  -4  -2   5      890.83      906.39     25.43 o 
  -3  -2   5     1381.78     1335.48     16.85 o 
  -2  -2   5     2539.83     2690.69     23.83 o 
  -1  -2   5    13881.83    13822.35     18.11 o 
   0  -2   5     2007.33     2070.82      5.67 o 
   1  -2   5     2385.77     2587.65     23.83 o 
   2  -2   5     1318.32     1412.93     73.28 o 
   3  -2   5     2603.14     2534.70     16.35 o 
   4  -2   5      639.48      627.03     18.57 o 
   5  -2   5       70.51       90.25      4.56 o 
   6  -2   5     1562.18     1577.57     50.47 o 
   7  -2   5     2154.31     1981.18     77.68 o 
   8  -2   5        7.79        9.27      2.81 o 
   9  -2   5        5.43       19.00     10.38 o 
  10  -2   5       20.41       18.44     12.64 o 
  11  -2   5      151.83      121.53     19.76 o 
 -10  -1   5       42.14       55.65      9.54 o 
  -9  -1   5        3.06       14.98      7.80 o 
  -8  -1   5      290.71      289.54     30.97 o 
  -7  -1   5     1182.20     1192.28     39.48 o 
  -6  -1   5      374.61      383.37     12.67 o 
  -5  -1   5      209.57      219.31      5.82 o 
  -4  -1   5     1449.99     1416.29     63.94 o 
  -3  -1   5     1058.08     1012.65      5.24 o 
  -2  -1   5     1047.53     1063.25     68.08 o 
  -1  -1   5     1169.93     1193.69     27.64 o 
   0  -1   5     1848.54     1935.24      8.15 o 
   1  -1   5     2978.81     2935.45     14.11 o 
   2  -1   5       60.19       54.03      3.45 o 
   3  -1   5      103.32      102.23      8.48 o 
   4  -1   5     1150.19     1325.43     42.92 o 
   5  -1   5     2203.30     2138.38     21.70 o 
   6  -1   5     1161.79     1201.54     31.49 o 
   7  -1   5      738.31      726.10     17.30 o 
   8  -1   5       46.09       54.20      4.51 o 
   9  -1   5      546.10      467.44     20.05 o 
  10  -1   5      247.94      250.52      5.52 o 
  11  -1   5       34.07       33.02      8.07 o 
 -10   0   5      174.89      218.71      8.21 o 
  -9   0   5      348.91      345.38     15.18 o 
  -8   0   5      375.44      363.45     14.39 o 
  -7   0   5      167.85      183.71     28.37 o 
  -6   0   5      666.18      651.18      9.59 o 
  -5   0   5     1206.77     1117.16     72.99 o 
  -4   0   5     1119.62     1158.77    116.08 o 
  -3   0   5      644.38      655.25     10.50 o 
  -2   0   5     2968.80     2970.86     20.02 o 
  -1   0   5       73.87       67.57      2.80 o 
   0   0   5     8565.96     8046.06     97.76 o 
   1   0   5       44.53       43.13      1.91 o 
   2   0   5      300.93      326.96     10.10 o 
   3   0   5      637.88      600.33     37.53 o 
   4   0   5     3295.30     3396.91     19.45 o 
   5   0   5      215.42      228.90     16.60 o 
   6   0   5        2.68        8.13      4.82 o 
   7   0   5       41.61       48.28      9.36 o 
   8   0   5       18.99       18.36      9.83 o 
   9   0   5      200.02      199.87     10.77 o 
  10   0   5      122.12      171.45     18.36 o 
  11   0   5      425.46      431.74     25.16 o 
  12   0   5       58.67       60.23      5.21 o 
 -10   1   5      164.07      178.31      6.67 o 
  -9   1   5       59.18       70.91      8.96 o 
  -8   1   5       73.32       79.31      6.95 o 
  -7   1   5      356.81      323.72     17.32 o 
  -6   1   5     1150.79     1077.82     84.96 o 
  -5   1   5        3.69        8.47      6.11 o 
  -4   1   5      621.80      612.86     17.94 o 
  -3   1   5     2890.32     2746.52     39.06 o 
  -2   1   5      410.99      404.07     16.32 o 
  -1   1   5      926.85      953.02      9.72 o 
   0   1   5       54.64      128.58     33.55 o 
   1   1   5      928.07      929.38     14.19 o 
   2   1   5      449.83      446.55     20.40 o 
   3   1   5      795.59      820.91     30.38 o 
   4   1   5     2130.03     2319.64     25.33 o 
   5   1   5       63.72       67.83      2.93 o 
   6   1   5     1622.95     1537.60      6.24 o 
   7   1   5      189.35      202.34     23.98 o 
   8   1   5      793.72      741.40     35.81 o 
   9   1   5       92.24      102.26      5.74 o 
  10   1   5      608.16      564.97     29.70 o 
  11   1   5        2.89        6.05      6.49 o 
  12   1   5       82.20       84.86      2.64 o 
  -9   2   5      397.21      376.14      5.74 o 
  -8   2   5      477.13      445.26     10.20 o 
  -7   2   5      170.48      192.37     11.96 o 
  -6   2   5      219.51      214.15     24.96 o 
  -5   2   5      626.65      611.71     27.88 o 
  -4   2   5      322.82      291.16     15.44 o 
  -3   2   5     1527.81     1699.17     16.11 o 
  -2   2   5      412.71      389.85     16.22 o 
  -1   2   5      696.44      748.88     21.49 o 
   0   2   5     3420.43     3411.07     16.87 o 
   1   2   5       67.98       91.09      7.25 o 
   2   2   5      398.11      415.57      5.19 o 
   3   2   5      186.98      212.09     14.75 o 
   4   2   5     4261.89     3878.03     89.05 o 
   5   2   5      235.90      270.96     14.46 o 
   6   2   5        2.25        5.25      2.56 o 
   7   2   5      186.93      181.75     20.11 o 
   8   2   5       14.70       22.97      4.47 o 
   9   2   5      217.24      218.30     15.78 o 
  10   2   5      329.64      327.02     19.46 o 
  11   2   5      380.78      304.96     31.49 o 
  12   2   5      105.61      120.72      6.89 o 
  -9   3   5      307.09      286.26     13.44 o 
  -8   3   5       16.94       25.91      6.85 o 
  -7   3   5       51.51       57.94      4.25 o 
  -6   3   5        4.03       19.84      9.46 o 
  -5   3   5       38.40       38.95     11.84 o 
  -4   3   5       24.67       39.51      4.22 o 
  -3   3   5       16.29       27.56      9.62 o 
  -2   3   5      898.76      875.71     11.61 o 
  -1   3   5     4035.22     3894.29     19.68 o 
   0   3   5        0.54        3.89      2.33 o 
   1   3   5       71.54       84.03      2.19 o 
   2   3   5       53.86       54.30      1.84 o 
   3   3   5      600.59      588.03      6.86 o 
   4   3   5     2392.77     2421.27     26.12 o 
   5   3   5      720.29      677.76     10.01 o 
   6   3   5      939.08      917.45     10.36 o 
   7   3   5      888.23      852.94     41.75 o 
   8   3   5      564.08      575.74      9.26 o 
   9   3   5     1142.00     1136.87     56.09 o 
  10   3   5      144.41      146.41      3.09 o 
  11   3   5       69.33       73.61     11.15 o 
  12   3   5       24.08       36.65      8.48 o 
  -8   4   5      311.30      295.60     17.43 o 
  -7   4   5      705.38      682.75     38.63 o 
  -6   4   5       34.95       31.92      1.58 o 
  -5   4   5     1477.01     1637.45     19.83 o 
  -4   4   5       64.99       63.21      9.54 o 
  -3   4   5     1622.23     1725.19     28.76 o 
  -2   4   5      124.77      112.89     12.18 o 
  -1   4   5       11.11       19.74      5.12 o 
   0   4   5      301.29      322.50      7.98 o 
   1   4   5      482.53      455.15      8.23 o 
   2   4   5      160.70      150.77     22.34 o 
   3   4   5      658.44      654.08      7.77 o 
   4   4   5      638.23      557.94     71.37 o 
   5   4   5      343.95      323.75     41.13 o 
   6   4   5      200.42      240.27     10.54 o 
   7   4   5       47.60       55.27      5.72 o 
   8   4   5     1247.02     1148.87     19.85 o 
   9   4   5      388.34      377.47      2.24 o 
  10   4   5      330.28      349.31     11.18 o 
  11   4   5      117.79      118.95     13.23 o 
  12   4   5      283.24      307.54      9.46 o 
  -8   5   5       41.31       51.34      6.73 o 
  -7   5   5       88.76       86.83      8.85 o 
  -6   5   5      107.59      111.45      9.33 o 
  -5   5   5     1007.92      980.94     12.58 o 
  -4   5   5      173.08      214.56      9.34 o 
  -3   5   5       14.12       24.63      5.29 o 
  -2   5   5      707.73      683.45      7.20 o 
  -1   5   5     1202.44     1221.20     41.27 o 
   0   5   5      681.72      661.35      5.94 o 
   1   5   5        2.42        6.50      4.74 o 
   2   5   5     2562.06     2569.96     23.64 o 
   3   5   5     3603.69     3521.06      3.96 o 
   4   5   5      471.88      481.48      5.51 o 
   5   5   5      730.09      747.31     16.40 o 
   6   5   5      289.91      293.26     13.35 o 
   7   5   5      664.91      634.46     29.55 o 
   8   5   5       98.65       93.46      4.49 o 
   9   5   5      153.99      181.68     12.37 o 
  10   5   5      400.20      441.52     15.90 o 
  11   5   5      503.47      474.44     11.41 o 
  12   5   5       36.65       47.51      7.68 o 
  -7   6   5      121.47      151.27     28.07 o 
  -6   6   5       29.48       39.28      8.97 o 
  -5   6   5        7.52       10.99      3.95 o 
  -4   6   5       69.98       73.70      4.67 o 
  -3   6   5      197.46      180.14     16.54 o 
  -2   6   5      602.85      566.62      9.72 o 
  -1   6   5      380.84      421.55     21.83 o 
   0   6   5       22.52       23.73      1.95 o 
   1   6   5      731.16      729.12     16.28 o 
   2   6   5       73.26       87.39      5.64 o 
   3   6   5     1830.73     1975.17     25.40 o 
   4   6   5      877.67      816.30     31.68 o 
   5   6   5      797.15      763.63      9.62 o 
   6   6   5        1.74       10.48      7.00 o 
   7   6   5       46.20       50.76      7.02 o 
   8   6   5       88.68       87.35      5.13 o 
   9   6   5      745.91      678.36     29.34 o 
  10   6   5      458.82      428.85     12.84 o 
  11   6   5        0.68        4.84     10.79 o 
  12   6   5       63.87       64.76      5.60 o 
  -6   7   5        7.41        5.91      5.89 o 
  -5   7   5      297.85      309.69     10.34 o 
  -4   7   5      318.55      321.47      2.00 o 
  -3   7   5       24.67       30.19      5.26 o 
  -2   7   5       91.90      135.24     13.98 o 
  -1   7   5      669.79      606.09     28.39 o 
   0   7   5      234.25      235.28     15.42 o 
   1   7   5       94.93       98.25      8.44 o 
   2   7   5     1112.68     1264.57     57.88 o 
   3   7   5     3022.35     3006.53     14.20 o 
   4   7   5     1644.67     1582.73    116.12 o 
   5   7   5       21.99       29.74     11.94 o 
   6   7   5      204.43      204.29     12.74 o 
   7   7   5      479.77      445.13      8.47 o 
   8   7   5      230.07      209.43     21.42 o 
   9   7   5       25.98       40.47      6.86 o 
  10   7   5      368.71      330.73     18.63 o 
  11   7   5      265.45      317.63     32.15 o 
  12   7   5       30.07       44.46     10.35 o 
  -5   8   5        6.75       11.86     11.43 o 
  -4   8   5        2.55        4.84      3.26 o 
  -3   8   5      432.60      413.76     13.72 o 
  -2   8   5      417.33      424.57     27.43 o 
  -1   8   5       47.70       91.39     16.66 o 
   0   8   5      130.59      134.88     15.96 o 
   1   8   5     1263.80     1219.44     55.32 o 
   2   8   5      422.66      386.82      4.28 o 
   3   8   5      670.00      605.43     16.80 o 
   4   8   5        7.21       24.43      9.22 o 
   5   8   5     1734.56     1607.39     82.60 o 
   6   8   5     1755.95     1591.79     75.80 o 
   7   8   5       65.62       79.21     11.44 o 
   8   8   5      466.84      463.19      4.29 o 
   9   8   5      785.59      692.53     23.85 o 
  10   8   5       23.59       34.42      4.20 o 
  11   8   5      184.86      214.69     16.23 o 
  -4   9   5      257.03      254.94     29.10 o 
  -3   9   5        9.42       15.00      2.84 o 
  -2   9   5      170.05      164.34     10.01 o 
  -1   9   5      740.82      677.65     19.90 o 
   0   9   5      657.39      586.53     29.03 o 
   1   9   5       34.54       28.41      6.44 o 
   2   9   5       39.53       46.84      7.75 o 
   3   9   5      536.03      528.51     10.75 o 
   4   9   5       52.58       69.87     12.65 o 
   5   9   5       81.13       77.45     12.65 o 
   6   9   5      167.66      201.85      6.45 o 
   7   9   5      359.89      345.87     16.23 o 
   8   9   5      633.68      546.47     41.32 o 
   9   9   5      188.96      203.04     10.54 o 
  10   9   5      121.90      115.16     31.55 o 
  11   9   5       68.69       72.27      7.27 o 
  -3  10   5      221.85      195.14     30.41 o 
  -2  10   5       95.85       89.06     10.41 o 
  -1  10   5       35.90       43.14      7.14 o 
   0  10   5        0.23        0.99      0.78 o 
   1  10   5      179.96      175.79     13.29 o 
   2  10   5      415.70      340.19     31.65 o 
   3  10   5      222.40      248.99      8.11 o 
   4  10   5      275.46      315.24     10.32 o 
   5  10   5      319.01      297.88      7.09 o 
   6  10   5      289.36      240.91     18.70 o 
   7  10   5      132.54      126.01      1.21 o 
   8  10   5       80.16       83.05     12.63 o 
   9  10   5      140.07      176.59      5.61 o 
  10  10   5      168.46      169.92      9.77 o 
  -2  11   5       17.61       23.54      9.10 o 
  -1  11   5       57.18       63.88      5.06 o 
   0  11   5      217.72      229.61     18.02 o 
   1  11   5      268.96      215.00     32.99 o 
   2  11   5        7.33       15.08      5.20 o 
   3  11   5      374.88      347.87      6.72 o 
   4  11   5      419.09      435.08     12.12 o 
   5  11   5       68.21       60.54      4.96 o 
   6  11   5       51.60       65.96     11.51 o 
   7  11   5        3.50        4.48      4.55 o 
   8  11   5      513.47      426.23     29.54 o 
   9  11   5       23.33       22.25      4.06 o 
   1  12   5       64.90       80.11      8.05 o 
   2  12   5      249.45      220.20     24.76 o 
   3  12   5      241.29      261.19     12.45 o 
   4  12   5        2.88        5.63      5.50 o 
   5  12   5       82.17       81.14      7.39 o 
   6  12   5      103.71       95.67     10.00 o 
   7  12   5      227.00      182.21     17.88 o 
  -5 -11   6        5.05       10.77      4.16 o 
  -4 -11   6      503.87      440.17     37.08 o 
  -3 -11   6      328.13      325.01     31.53 o 
  -2 -11   6      169.73      181.11     17.21 o 
  -1 -11   6       89.81      110.11     19.36 o 
   0 -11   6      127.60      182.50     16.49 o 
   1 -11   6      146.57      121.30     24.66 o 
  -7 -10   6       83.69       79.69      0.52 o 
  -6 -10   6        2.97        9.28      7.31 o 
  -5 -10   6       79.40       73.43      4.03 o 
  -4 -10   6        7.99       22.04     11.50 o 
  -3 -10   6        0.13        0.61      0.73 o 
  -2 -10   6      592.66      530.30     31.61 o 
  -1 -10   6      241.01      240.49     11.27 o 
   0 -10   6      116.53      113.17     15.91 o 
   1 -10   6        0.19        3.11      2.04 o 
   2 -10   6      345.64      357.53     21.36 o 
   3 -10   6       80.25       80.92      6.96 o 
  -8  -9   6       52.39       65.91     11.25 o 
  -7  -9   6      338.59      337.20     22.73 o 
  -6  -9   6      219.70      251.72      8.85 o 
  -5  -9   6      727.89      669.18     21.14 o 
  -4  -9   6       25.80       31.62     10.04 o 
  -3  -9   6      217.07      214.18      6.91 o 
  -2  -9   6      173.35      194.96      9.11 o 
  -1  -9   6       34.61       46.00      6.74 o 
   0  -9   6        3.05        4.13      2.57 o 
   1  -9   6      441.78      395.11     23.87 o 
   2  -9   6      317.79      261.74     20.02 o 
   3  -9   6        0.24        0.77      2.05 o 
   4  -9   6      396.41      404.04      7.41 o 
   5  -9   6      672.02      565.30     43.92 o 
  -9  -8   6      689.90      654.84     36.60 o 
  -8  -8   6      368.97      383.42      4.50 o 
  -7  -8   6       46.73       63.57      8.58 o 
  -6  -8   6      187.10      232.99     24.52 o 
  -5  -8   6      141.80      197.23     11.10 o 
  -4  -8   6       12.19       20.69      3.75 o 
  -3  -8   6      226.68      242.93     17.58 o 
  -2  -8   6      317.24      334.62      7.42 o 
  -1  -8   6      118.68      118.13     21.66 o 
   0  -8   6       16.07       35.90      7.24 o 
   1  -8   6       96.71      109.75      9.25 o 
   2  -8   6       84.17       91.89      8.10 o 
   3  -8   6      116.32      173.74     15.60 o 
   4  -8   6      163.69      143.83      7.17 o 
   5  -8   6      598.86      557.86     15.44 o 
   6  -8   6        7.00       11.95     11.18 o 
  -9  -7   6      698.06      691.59     53.76 o 
  -8  -7   6        0.75        3.43      2.67 o 
  -7  -7   6      399.14      394.22     23.80 o 
  -6  -7   6       61.51       65.50     13.89 o 
  -5  -7   6      134.42      165.52     10.37 o 
  -4  -7   6     1326.42     1391.18     42.71 o 
  -3  -7   6      198.67      246.35     11.65 o 
  -2  -7   6       43.93       41.68     12.23 o 
  -1  -7   6      139.23      155.84     28.43 o 
   0  -7   6      394.17      415.04     27.74 o 
   1  -7   6     1484.63     1354.39     57.27 o 
   2  -7   6     1108.20      963.53     85.98 o 
   3  -7   6       39.68       39.67      1.94 o 
   4  -7   6        6.81       11.22      7.26 o 
   5  -7   6      112.34      113.29      6.92 o 
   6  -7   6       85.27       93.65     14.27 o 
   7  -7   6       40.57       65.87     20.02 o 
 -10  -6   6        3.76        8.83      7.89 o 
  -9  -6   6       27.94       36.99      5.55 o 
  -8  -6   6        7.39       18.04     12.09 o 
  -7  -6   6       22.69       28.14      4.05 o 
  -6  -6   6        0.07        0.39      1.04 o 
  -5  -6   6      321.18      313.37      8.70 o 
  -4  -6   6     1096.39     1091.73     79.49 o 
  -3  -6   6      731.62      737.44     13.08 o 
  -2  -6   6       24.17       30.19      6.89 o 
  -1  -6   6      127.89      166.60     21.68 o 
   0  -6   6     1621.70     1614.68     49.64 o 
   1  -6   6      366.85      411.97     14.35 o 
   2  -6   6      154.54      203.01     22.23 o 
   3  -6   6      573.14      516.15     14.19 o 
   4  -6   6      357.46      404.06     22.83 o 
   5  -6   6      136.07      184.35     30.86 o 
   6  -6   6      131.18      161.16     25.86 o 
   7  -6   6      212.53      242.88      8.15 o 
   8  -6   6      358.28      347.43      9.46 o 
 -10  -5   6      473.40      402.35     38.34 o 
  -9  -5   6       42.98       52.03     10.38 o 
  -8  -5   6       17.54       29.35     10.15 o 
  -7  -5   6      111.90      114.07      8.27 o 
  -6  -5   6      293.31      298.81     19.10 o 
  -5  -5   6      365.15      329.15     28.48 o 
  -4  -5   6      647.74      656.74     12.40 o 
  -3  -5   6      942.89      880.92     14.77 o 
  -2  -5   6      258.58      258.06      1.78 o 
  -1  -5   6     2655.32     2598.80     23.83 o 
   0  -5   6       87.42      108.48      9.56 o 
   1  -5   6      895.20      806.41     21.04 o 
   2  -5   6      545.92      580.50     10.50 o 
   3  -5   6      516.16      506.24     15.19 o 
   4  -5   6        2.68       10.84      5.21 o 
   5  -5   6       31.07       33.46      3.91 o 
   6  -5   6      341.51      335.14     11.77 o 
   7  -5   6        2.20       10.67      5.91 o 
   8  -5   6       20.38       33.83      5.53 o 
   9  -5   6      188.46      235.47     16.82 o 
 -10  -4   6      157.28      147.16     11.58 o 
  -9  -4   6      520.00      482.45     18.48 o 
  -8  -4   6       56.66       65.46     13.20 o 
  -7  -4   6      430.19      401.44     19.30 o 
  -6  -4   6      389.74      411.20      9.93 o 
  -5  -4   6       42.44       59.45      9.92 o 
  -4  -4   6      861.17      784.61     11.75 o 
  -3  -4   6      733.57      707.29     10.51 o 
  -2  -4   6      197.45      256.49     11.91 o 
  -1  -4   6       57.74       62.89      5.00 o 
   0  -4   6      769.31      786.25     16.22 o 
   1  -4   6     1437.34     1498.38     47.87 o 
   2  -4   6     1954.65     1918.54     77.39 o 
   3  -4   6      438.18      468.67     10.21 o 
   4  -4   6     1985.26     1909.56     22.81 o 
   5  -4   6     1690.72     1721.19     42.73 o 
   6  -4   6      105.12      128.11     21.88 o 
   7  -4   6      266.11      255.56      1.08 o 
   8  -4   6      449.87      417.91      9.94 o 
   9  -4   6      410.27      341.34     47.61 o 
  10  -4   6       66.75       70.34     11.03 o 
 -10  -3   6      111.82      127.22     18.65 o 
  -9  -3   6      255.81      248.41     14.90 o 
  -8  -3   6      127.53      120.99     10.25 o 
  -7  -3   6       22.51       40.74      9.70 o 
  -6  -3   6      940.35      885.91     12.96 o 
  -5  -3   6     2752.00     2632.99     53.71 o 
  -4  -3   6      405.38      401.92     12.75 o 
  -3  -3   6      391.13      429.07      8.55 o 
  -2  -3   6      388.49      380.47     11.31 o 
  -1  -3   6      739.00      735.84     12.04 o 
   0  -3   6     1109.01     1050.11     61.79 o 
   1  -3   6       10.66       18.73      4.49 o 
   2  -3   6     2159.53     2068.24     79.10 o 
   3  -3   6      861.69      788.18     41.43 o 
   4  -3   6     1060.65     1086.65     36.15 o 
   5  -3   6        0.47        2.42      1.94 o 
   6  -3   6     1179.13     1147.51     45.59 o 
   7  -3   6     1199.65     1058.74    118.98 o 
   8  -3   6      154.23      184.97      7.13 o 
   9  -3   6       16.68       32.52     10.80 o 
  10  -3   6      200.06      258.37     16.12 o 
 -10  -2   6      310.06      348.21     14.03 o 
  -9  -2   6        8.36       46.27     14.77 o 
  -8  -2   6      548.12      498.31     12.50 o 
  -7  -2   6     2834.05     2646.98     57.87 o 
  -6  -2   6     1110.78     1071.77     34.15 o 
  -5  -2   6      148.36      196.45     17.45 o 
  -4  -2   6      145.40      139.65     19.69 o 
  -3  -2   6      377.55      355.80     14.51 o 
  -2  -2   6        5.03        7.88      1.24 o 
  -1  -2   6       95.58      124.61     10.06 o 
   0  -2   6     8611.97     8325.28      4.81 o 
   1  -2   6     8145.76     7732.96     64.22 o 
   2  -2   6      262.33      273.69     20.39 o 
   3  -2   6        0.17        0.41      1.59 o 
   4  -2   6      441.37      510.85      9.69 o 
   5  -2   6      118.64      126.44     13.69 o 
   6  -2   6      863.31      848.01      3.05 o 
   7  -2   6       43.91       43.25      5.21 o 
   8  -2   6     1021.99     1039.98     45.39 o 
   9  -2   6      249.17      286.76     10.89 o 
  10  -2   6      113.22      140.42     14.46 o 
  11  -2   6        7.72       11.73     16.46 o 
 -10  -1   6      122.53      119.30     13.20 o 
  -9  -1   6       93.21       89.30      1.57 o 
  -8  -1   6      476.81      497.70     10.72 o 
  -7  -1   6        0.92        5.52      9.07 o 
  -6  -1   6     1159.64     1061.18     99.83 o 
  -5  -1   6      790.40      752.61     18.52 o 
  -4  -1   6      145.95      160.94     22.84 o 
  -3  -1   6      271.83      305.74      8.23 o 
  -2  -1   6       49.92       54.33      7.80 o 
  -1  -1   6     1933.10     1890.89      5.34 o 
   0  -1   6     4689.27     4424.02     58.55 o 
   1  -1   6      473.70      504.74      8.81 o 
   2  -1   6     3933.63     4005.43     22.26 o 
   3  -1   6      723.45      711.93     29.52 o 
   4  -1   6     1471.11     1503.75     13.93 o 
   5  -1   6       24.73       88.87     25.14 o 
   6  -1   6      965.83      957.55     48.15 o 
   7  -1   6     1366.57     1386.49     43.70 o 
   8  -1   6      374.93      415.39     13.58 o 
   9  -1   6      111.19      103.63     24.47 o 
  10  -1   6      249.03      228.73     15.07 o 
  11  -1   6      220.39      214.83     22.37 o 
 -10   0   6      130.39      126.54     24.84 o 
  -9   0   6        0.42        4.38      4.73 o 
  -8   0   6       73.61       82.44     16.05 o 
  -7   0   6      929.86      876.77     20.08 o 
  -6   0   6      335.16      329.75      9.43 o 
  -5   0   6      240.48      306.18     14.45 o 
  -4   0   6      383.38      385.22     29.94 o 
  -3   0   6     1768.44     1751.60     59.65 o 
  -2   0   6     3004.44     3061.17     44.40 o 
  -1   0   6      529.46      558.92      6.18 o 
   0   0   6     4558.11     4447.72     10.97 o 
   1   0   6     4835.11     4732.90     67.18 o 
   2   0   6     4037.12     3908.97      2.34 o 
   3   0   6      809.60      826.16     25.26 o 
   4   0   6     1063.41      996.42     54.33 o 
   5   0   6     2579.81     2592.43     52.16 o 
   6   0   6     2896.57     2843.99     88.43 o 
   7   0   6       30.07       35.56     17.96 o 
   8   0   6        2.14       13.27      7.23 o 
   9   0   6      203.46      254.25     10.49 o 
  10   0   6      574.35      529.33     22.38 o 
  11   0   6      103.95      153.34     20.59 o 
  12   0   6       20.99       20.67      5.09 o 
  -9   1   6      336.31      326.31     19.06 o 
  -8   1   6      328.98      321.94      9.24 o 
  -7   1   6       86.81       78.05      2.07 o 
  -6   1   6       39.07       52.30      8.53 o 
  -5   1   6     1015.43      980.22      8.01 o 
  -4   1   6      738.07      689.15     21.63 o 
  -3   1   6     1201.84     1216.51     14.85 o 
  -2   1   6     1086.97     1141.17    122.99 o 
  -1   1   6     2331.03     2263.64     93.70 o 
   0   1   6      462.69      452.34     25.23 o 
   1   1   6       34.46       31.40      3.89 o 
   2   1   6      821.95      807.68      8.41 o 
   3   1   6     2378.45     2462.74     55.60 o 
   4   1   6     2204.63     2221.09     87.50 o 
   5   1   6     1410.38     1379.80      1.95 o 
   6   1   6     1821.55     1901.25     18.35 o 
   7   1   6      261.10      285.50      8.74 o 
   8   1   6      252.78      238.25      9.95 o 
   9   1   6      359.93      320.35     28.61 o 
  10   1   6      226.64      245.62     10.03 o 
  11   1   6      177.13      183.12     12.37 o 
  12   1   6      390.37      399.04     12.53 o 
  -9   2   6       36.33       27.09      8.14 o 
  -8   2   6       11.56       21.63      3.53 o 
  -7   2   6      207.86      227.06      7.83 o 
  -6   2   6      259.45      278.89     22.61 o 
  -5   2   6      481.13      484.67      9.69 o 
  -4   2   6       17.06       41.67      9.56 o 
  -3   2   6     2076.76     2129.28     17.49 o 
  -2   2   6     1089.61     1195.27    122.01 o 
  -1   2   6     2545.62     2535.55     22.97 o 
   0   2   6       18.27       21.63     12.51 o 
   1   2   6     1602.05     1680.99      9.00 o 
   2   2   6        7.01       13.44      6.74 o 
   3   2   6     7122.45     6980.98     21.54 o 
   4   2   6      137.89      166.97     18.24 o 
   5   2   6       48.47       47.68      3.89 o 
   6   2   6      773.06      782.07     18.13 o 
   7   2   6      329.63      321.28     13.66 o 
   8   2   6        1.29        6.29      3.93 o 
   9   2   6        2.23       10.40      5.18 o 
  10   2   6      232.23      213.15     18.84 o 
  11   2   6       39.02       40.34      6.68 o 
  12   2   6       11.35       11.75      5.11 o 
  -9   3   6       87.85       88.29      8.55 o 
  -8   3   6      413.76      387.05      8.20 o 
  -7   3   6      866.42      750.70     29.82 o 
  -6   3   6       49.28       84.47      8.56 o 
  -5   3   6      712.49      685.16     17.45 o 
  -4   3   6      616.86      548.73     43.19 o 
  -3   3   6      684.19      662.21     28.83 o 
  -2   3   6       22.74       39.61      6.17 o 
  -1   3   6       14.64       15.79      3.56 o 
   0   3   6     3771.12     3733.77     17.82 o 
   1   3   6       39.83       52.05      4.92 o 
   2   3   6       75.42       86.65      4.97 o 
   3   3   6      257.46      276.13     14.25 o 
   4   3   6      249.67      276.60      6.66 o 
   5   3   6     1203.31     1336.19     14.54 o 
   6   3   6       32.03       34.09      5.20 o 
   7   3   6        4.02       13.75      2.24 o 
   8   3   6      650.01      658.68     30.31 o 
   9   3   6      802.14      681.93     35.02 o 
  10   3   6       48.39       44.02      4.73 o 
  11   3   6        1.39        3.29      1.31 o 
  12   3   6       79.19       80.00      5.37 o 
  -8   4   6        7.00       12.61      8.62 o 
  -7   4   6       84.87       79.43      8.88 o 
  -6   4   6     1349.20     1523.59     22.78 o 
  -5   4   6      536.77      514.50     57.69 o 
  -4   4   6      192.47      180.49     34.58 o 
  -3   4   6       11.29       13.65      1.10 o 
  -2   4   6      250.88      249.13     42.09 o 
  -1   4   6     1040.33     1018.19     36.60 o 
   0   4   6       52.41       58.52      4.73 o 
   1   4   6     1046.80     1118.10     37.34 o 
   2   4   6       16.26       30.09      4.43 o 
   3   4   6     2442.72     2368.34    149.94 o 
   4   4   6       18.71       18.99      7.45 o 
   5   4   6       22.60       35.60      6.75 o 
   6   4   6      209.85      203.08     15.85 o 
   7   4   6      771.52      795.30     27.50 o 
   8   4   6       55.09       61.59      7.99 o 
   9   4   6        2.56        6.64      5.31 o 
  10   4   6      335.72      289.86     41.89 o 
  11   4   6       43.87       56.89     11.95 o 
  12   4   6        6.31       23.13     11.80 o 
  -7   5   6      131.95      129.05     11.61 o 
  -6   5   6       86.47       87.46      2.81 o 
  -5   5   6        0.91        7.12      6.17 o 
  -4   5   6        6.03        8.57      3.88 o 
  -3   5   6      217.42      247.14     12.24 o 
  -2   5   6      810.99      772.60     25.73 o 
  -1   5   6      259.07      263.94     12.32 o 
   0   5   6       20.72       17.61      9.98 o 
   1   5   6      693.58      671.69      7.86 o 
   2   5   6      447.56      397.08     25.88 o 
   3   5   6       65.91       71.10     33.40 o 
   4   5   6      305.38      318.68     25.07 o 
   5   5   6      724.69      710.60     23.04 o 
   6   5   6       13.93       19.50      5.11 o 
   7   5   6       20.63       25.95      8.48 o 
   8   5   6      459.40      401.62     23.66 o 
   9   5   6      274.37      276.83     17.79 o 
  10   5   6      324.34      325.70      8.79 o 
  11   5   6       57.99       71.58      9.46 o 
  12   5   6        7.84       10.59     10.29 o 
  -7   6   6       39.37       52.02     10.31 o 
  -6   6   6      212.80      249.17      8.05 o 
  -5   6   6      424.43      412.49     33.34 o 
  -4   6   6      853.12      869.13     21.92 o 
  -3   6   6      263.31      253.97      2.99 o 
  -2   6   6      221.60      200.98     12.40 o 
  -1   6   6       60.91       68.61      1.52 o 
   0   6   6      323.71      300.17     24.18 o 
   1   6   6       64.65      103.46      5.75 o 
   2   6   6       67.15       68.74      5.75 o 
   3   6   6     1585.55     1699.03     25.59 o 
   4   6   6     1386.51     1437.52     12.73 o 
   5   6   6      502.76      497.30     25.76 o 
   6   6   6      105.76      151.95     24.74 o 
   7   6   6      562.06      494.27     19.29 o 
   8   6   6        3.36       12.86      4.40 o 
   9   6   6       43.04       44.93      6.67 o 
  10   6   6       42.81       53.91      4.69 o 
  11   6   6      290.34      304.18     25.97 o 
  12   6   6        1.64        6.97      6.48 o 
  -6   7   6       31.72       39.12     12.95 o 
  -5   7   6       63.31       68.25     17.40 o 
  -4   7   6       33.22       44.18     14.58 o 
  -3   7   6      177.29      216.39     48.02 o 
  -2   7   6      256.44      286.29     21.90 o 
  -1   7   6      268.38      312.26     19.04 o 
   0   7   6       26.21       38.59      9.64 o 
   1   7   6      949.63      849.32     38.68 o 
   2   7   6     1339.36     1299.87     62.46 o 
   3   7   6      942.14      949.84     36.72 o 
   4   7   6      155.59      142.15     28.84 o 
   5   7   6      962.57      936.45      7.95 o 
   6   7   6      673.56      667.98     23.55 o 
   7   7   6        7.42        7.10      0.66 o 
   8   7   6      325.68      317.40     30.30 o 
   9   7   6      389.57      350.17     21.54 o 
  10   7   6      413.77      383.94     21.52 o 
  11   7   6        1.09        2.81      1.96 o 
  12   7   6       35.23       59.25     13.91 o 
  -5   8   6       70.01       60.61      3.57 o 
  -4   8   6       69.90       82.65     19.78 o 
  -3   8   6      152.48      182.91      5.17 o 
  -2   8   6      116.86      176.43     49.85 o 
  -1   8   6      483.10      469.32     29.49 o 
   0   8   6      348.05      317.38     11.47 o 
   1   8   6      260.78      259.64      7.26 o 
   2   8   6      434.17      440.45      4.79 o 
   3   8   6      117.75      142.46     11.97 o 
   4   8   6        8.65       12.05     13.45 o 
   5   8   6      118.08      142.52     13.53 o 
   6   8   6      302.19      313.10     12.70 o 
   7   8   6      508.73      484.28     24.66 o 
   8   8   6      982.80      859.46     27.64 o 
   9   8   6      182.79      203.95     21.28 o 
  10   8   6       40.91       71.51     12.83 o 
  11   8   6       75.51       76.28      6.46 o 
  -4   9   6        5.31        6.94      5.03 o 
  -3   9   6       32.24       49.17     18.60 o 
  -2   9   6      502.47      479.05     26.38 o 
  -1   9   6      249.28      215.87     11.27 o 
   0   9   6       15.61       17.76      6.12 o 
   1   9   6      320.12      332.44      6.49 o 
   2   9   6      958.02      858.09     30.66 o 
   3   9   6        8.78       18.59      4.12 o 
   4   9   6      200.33      184.37     19.33 o 
   5   9   6      617.45      604.42     24.68 o 
   6   9   6      696.49      607.57     13.46 o 
   7   9   6      328.67      321.30     13.86 o 
   8   9   6      166.33      199.42     11.02 o 
   9   9   6      208.27      248.90     11.48 o 
  10   9   6      207.60      210.81     16.36 o 
  11   9   6       35.73       44.57      7.57 o 
  -3  10   6       96.06       68.99     17.85 o 
  -2  10   6       40.12       40.03      6.34 o 
  -1  10   6       76.78       77.57      4.99 o 
   0  10   6      241.78      219.52     25.89 o 
   1  10   6      166.77      175.53     19.12 o 
   2  10   6       11.49       28.76      7.17 o 
   3  10   6       96.46       95.18     18.48 o 
   4  10   6      846.75      759.65     17.21 o 
   5  10   6      288.19      288.07      7.57 o 
   6  10   6        4.66       14.79      5.56 o 
   7  10   6      325.55      289.03     34.76 o 
   8  10   6     1047.49      911.91     26.83 o 
   9  10   6      380.17      317.19     19.33 o 
  10  10   6        0.68        2.41      3.55 o 
  -1  11   6      153.85      204.83     14.39 o 
   0  11   6        5.19       12.78     12.96 o 
   1  11   6       34.00       43.43      4.20 o 
   2  11   6      432.31      424.21     15.62 o 
   3  11   6      335.25      335.11     10.79 o 
   4  11   6        2.17        6.50      6.41 o 
   5  11   6      158.77      191.59     10.44 o 
   6  11   6      437.53      449.88     21.44 o 
   7  11   6      323.59      328.38     17.68 o 
   8  11   6       55.68       67.39      8.99 o 
   9  11   6      179.00      216.10     18.31 o 
   2  12   6       64.15       70.82      5.02 o 
   3  12   6       25.56       34.09      6.46 o 
   4  12   6      171.02      200.80      4.68 o 
   5  12   6      268.71      258.19     15.22 o 
   6  12   6       22.79       22.00      2.28 o 
   7  12   6        2.80        5.77      3.29 o 
  -3 -11   7      103.76      109.94     13.23 o 
  -2 -11   7      303.61      302.37     26.12 o 
  -1 -11   7      220.87      218.36     34.22 o 
   0 -11   7       56.56       48.22      8.80 o 
  -6 -10   7      496.97      511.19      7.65 o 
  -5 -10   7      254.60      279.03      6.82 o 
  -4 -10   7      175.86      224.46     12.44 o 
  -3 -10   7      705.11      608.64     19.89 o 
  -2 -10   7      223.13      247.38      9.57 o 
  -1 -10   7       18.52       30.93     10.43 o 
   0 -10   7      295.29      337.89     16.80 o 
   1 -10   7      297.77      338.15     13.89 o 
   2 -10   7       17.28       29.03     12.59 o 
   3 -10   7        0.44        2.78      2.58 o 
  -7  -9   7        2.30        8.07      1.47 o 
  -6  -9   7      204.82      268.46     12.56 o 
  -5  -9   7      904.09      801.54     22.24 o 
  -4  -9   7      751.69      750.71     26.72 o 
  -3  -9   7      241.68      279.50     13.72 o 
  -2  -9   7      490.26      482.25     30.14 o 
  -1  -9   7      519.64      486.52     29.61 o 
   0  -9   7       75.21       69.41     10.63 o 
   1  -9   7      158.65      147.80     21.66 o 
   2  -9   7      223.71      214.23     11.91 o 
   3  -9   7       91.47      107.60      4.43 o 
   4  -9   7      383.80      362.70     28.11 o 
  -8  -8   7       39.78       51.98     31.88 o 
  -7  -8   7       82.22       92.30      7.10 o 
  -6  -8   7      271.45      213.29     29.03 o 
  -5  -8   7      116.20      153.20     15.59 o 
  -4  -8   7        9.37       14.72      8.73 o 
  -3  -8   7       53.75       53.42      4.53 o 
  -2  -8   7       74.10       64.82      2.61 o 
  -1  -8   7       52.02       59.03      4.25 o 
   0  -8   7        0.80        6.96      4.31 o 
   1  -8   7      628.02      543.44     11.58 o 
   2  -8   7      457.29      438.05     15.73 o 
   3  -8   7      174.70      158.22      5.73 o 
   4  -8   7       25.41       27.56      5.26 o 
   5  -8   7      180.18      170.86     29.81 o 
   6  -8   7      183.38      181.84     32.72 o 
  -9  -7   7       10.63        8.25      9.01 o 
  -8  -7   7      132.96      162.72      6.78 o 
  -7  -7   7       12.08       19.02      3.69 o 
  -6  -7   7        2.12        6.10      4.79 o 
  -5  -7   7      691.99      665.22     20.18 o 
  -4  -7   7      808.69      774.68     10.60 o 
  -3  -7   7      543.26      505.53     22.02 o 
  -2  -7   7      404.22      440.17      9.60 o 
  -1  -7   7      187.17      223.57      8.36 o 
   0  -7   7      283.49      281.44     10.50 o 
   1  -7   7      756.12      725.34     29.48 o 
   2  -7   7       98.60      104.81      5.72 o 
   3  -7   7      448.32      436.37     20.31 o 
   4  -7   7      456.81      439.23      9.96 o 
   5  -7   7        5.81       13.33      9.24 o 
   6  -7   7        1.50        3.83      2.83 o 
   7  -7   7      143.37      198.22     15.25 o 
  -9  -6   7      159.37      221.28     18.16 o 
  -8  -6   7        0.61        1.39      2.12 o 
  -7  -6   7      563.68      540.90     21.11 o 
  -6  -6   7      422.80      389.10     30.17 o 
  -5  -6   7      231.21      211.82     28.73 o 
  -4  -6   7      149.52      153.57     12.31 o 
  -3  -6   7      248.07      211.85     46.80 o 
  -2  -6   7        6.33       19.75      4.73 o 
  -1  -6   7       30.15       45.07      8.37 o 
   0  -6   7       15.36       28.39      4.41 o 
   1  -6   7      853.64      849.13     16.16 o 
   2  -6   7      664.40      622.26      9.73 o 
   3  -6   7        2.78        9.07      4.17 o 
   4  -6   7       32.13       34.14      6.44 o 
   5  -6   7       15.57       25.66      5.60 o 
   6  -6   7       43.13       53.73     13.71 o 
   7  -6   7      124.43      170.34     27.88 o 
   8  -6   7       23.50       39.35     11.03 o 
  -9  -5   7        9.19       15.92      6.67 o 
  -8  -5   7      527.43      552.03     27.95 o 
  -7  -5   7       74.58       83.38     11.72 o 
  -6  -5   7      238.13      209.22     16.37 o 
  -5  -5   7      492.77      476.61     14.58 o 
  -4  -5   7      558.67      579.46     15.92 o 
  -3  -5   7       82.46       84.80     10.86 o 
  -2  -5   7      333.32      342.34     15.19 o 
  -1  -5   7       38.19       43.68      9.91 o 
   0  -5   7      277.38      277.87     17.12 o 
   1  -5   7      149.77      188.83     21.24 o 
   2  -5   7       96.79       88.32      7.07 o 
   3  -5   7      709.49      670.87     16.14 o 
   4  -5   7      197.94      201.12      4.93 o 
   5  -5   7     1219.72     1322.80     21.26 o 
   6  -5   7       65.02       72.73      3.89 o 
   7  -5   7        6.56       22.87     11.42 o 
   8  -5   7      292.15      277.96     27.29 o 
   9  -5   7      199.94      182.45     20.85 o 
  -9  -4   7        3.77       16.96      7.88 o 
  -8  -4   7       15.78       40.68     12.02 o 
  -7  -4   7        3.61        9.47     10.82 o 
  -6  -4   7      298.35      359.37     13.57 o 
  -5  -4   7      808.19      772.28     13.27 o 
  -4  -4   7      768.70      767.98     16.84 o 
  -3  -4   7       22.75       24.55      6.50 o 
  -2  -4   7      616.16      601.16     10.77 o 
  -1  -4   7      179.52      178.38     15.42 o 
   0  -4   7      349.62      404.66      7.53 o 
   1  -4   7      227.76      291.88     10.88 o 
   2  -4   7      576.85      540.60      9.63 o 
   3  -4   7      436.56      419.18      6.43 o 
   4  -4   7     1148.79     1170.38      3.62 o 
   5  -4   7       25.81       27.22      2.39 o 
   6  -4   7      813.97      775.72     12.39 o 
   7  -4   7      366.94      362.68     22.50 o 
   8  -4   7       71.31      100.23      5.46 o 
   9  -4   7        4.31       17.45      5.27 o 
  -9  -3   7       50.94       53.65      4.89 o 
  -8  -3   7      272.61      260.36     18.76 o 
  -7  -3   7      503.68      443.05      8.69 o 
  -6  -3   7      456.57      432.97     17.23 o 
  -5  -3   7     1051.47     1087.56     51.49 o 
  -4  -3   7      452.03      441.78      8.58 o 
  -3  -3   7      304.20      355.92     27.26 o 
  -2  -3   7     1173.35     1204.59     23.00 o 
  -1  -3   7      302.63      315.17     10.74 o 
   0  -3   7     9493.60     8830.75    110.17 o 
   1  -3   7     1066.28     1096.88     68.97 o 
   2  -3   7     2409.84     2469.41     34.16 o 
   3  -3   7      133.48      170.76     12.99 o 
   4  -3   7       29.61       26.67      8.74 o 
   5  -3   7      531.78      501.77     32.65 o 
   6  -3   7      222.16      239.51     16.86 o 
   7  -3   7       34.48       47.06      7.90 o 
   8  -3   7      184.73      199.56     14.77 o 
   9  -3   7        3.35        9.49      8.14 o 
  10  -3   7        1.65        5.66      4.93 o 
  -9  -2   7      141.96      197.39     10.41 o 
  -8  -2   7       80.10       91.20      5.13 o 
  -7  -2   7       78.16      110.22     17.55 o 
  -6  -2   7     1181.16     1049.47     86.28 o 
  -5  -2   7      208.67      203.75      6.77 o 
  -4  -2   7      288.44      297.02     10.72 o 
  -3  -2   7       41.59       43.89      1.72 o 
  -2  -2   7      356.48      394.84      8.22 o 
  -1  -2   7     1111.06     1034.53     45.32 o 
   0  -2   7     5906.42     5731.35     14.88 o 
   1  -2   7     2662.86     2739.97     34.04 o 
   2  -2   7      331.46      329.88     26.53 o 
   3  -2   7     2992.97     2760.68     76.66 o 
   4  -2   7      755.02      758.70     21.92 o 
   5  -2   7       21.75       28.94      4.22 o 
   6  -2   7      802.62      756.91     15.68 o 
   7  -2   7     1651.29     1720.47     14.77 o 
   8  -2   7      674.25      622.45     36.91 o 
   9  -2   7       39.96       35.32      4.54 o 
  10  -2   7      230.25      237.02     10.46 o 
  11  -2   7      233.39      226.76      3.98 o 
  -9  -1   7       22.23       46.54     15.74 o 
  -8  -1   7       12.61       28.28      5.97 o 
  -7  -1   7      756.27      689.65     23.85 o 
  -6  -1   7     1187.78     1200.17     78.87 o 
  -5  -1   7       95.77       91.66      2.75 o 
  -4  -1   7     1179.71     1217.42     56.85 o 
  -3  -1   7      474.23      487.71     14.48 o 
  -2  -1   7     1517.48     1460.73     56.24 o 
  -1  -1   7       45.74       50.07      8.14 o 
   0  -1   7        2.61       16.39      6.34 o 
   1  -1   7     1339.17     1454.70     11.70 o 
   2  -1   7     1283.41     1417.61     36.87 o 
   3  -1   7       29.75       30.62      5.54 o 
   4  -1   7      110.87      170.04     33.81 o 
   5  -1   7     2107.81     2049.76     22.94 o 
   6  -1   7     1349.78     1343.09     27.42 o 
   7  -1   7       26.38       33.45      3.28 o 
   8  -1   7      284.60      333.29     10.27 o 
   9  -1   7      471.22      484.11      5.25 o 
  10  -1   7      447.70      441.91      9.48 o 
  11  -1   7       25.50       36.40      6.71 o 
  -9   0   7      227.52      184.27     32.97 o 
  -8   0   7      682.90      637.86     14.09 o 
  -7   0   7      754.26      762.43     12.76 o 
  -6   0   7     1107.55     1114.09     56.91 o 
  -5   0   7     1827.56     1735.97     77.60 o 
  -4   0   7     2077.31     2014.70     42.99 o 
  -3   0   7     1370.77     1324.34     78.26 o 
  -2   0   7      322.25      291.23     48.95 o 
  -1   0   7      800.96      766.42     19.40 o 
   0   0   7     2456.19     2493.16      8.80 o 
   1   0   7      168.93      193.55     14.42 o 
   2   0   7     1276.38     1478.29     18.06 o 
   3   0   7      548.20      546.10     35.44 o 
   4   0   7     1642.16     1749.98     19.30 o 
   5   0   7      908.09      882.21     10.42 o 
   6   0   7       89.31      101.01     10.15 o 
   7   0   7     1439.27     1286.54     58.91 o 
   8   0   7      395.81      370.81      2.27 o 
   9   0   7      387.04      398.76     18.59 o 
  10   0   7      114.63      124.92     17.60 o 
  11   0   7      333.44      319.20      8.13 o 
  -9   1   7      212.48      210.71     25.16 o 
  -8   1   7       14.96       19.80      6.51 o 
  -7   1   7      444.42      448.39     11.47 o 
  -6   1   7      597.97      549.42      1.12 o 
  -5   1   7      341.10      349.29     20.70 o 
  -4   1   7       50.56       54.60      2.09 o 
  -3   1   7      839.67      812.12      3.34 o 
  -2   1   7     2675.97     2731.58     59.65 o 
  -1   1   7      643.41      634.34     17.10 o 
   0   1   7       16.49       22.23      5.98 o 
   1   1   7     1260.52     1152.11     47.97 o 
   2   1   7       63.92       62.54      1.46 o 
   3   1   7     1065.42      993.88     49.09 o 
   4   1   7      503.76      511.35     18.21 o 
   5   1   7     1405.63     1304.85     82.50 o 
   6   1   7     2088.44     2018.75     38.32 o 
   7   1   7      173.67      215.59     11.87 o 
   8   1   7      307.37      304.23     12.77 o 
   9   1   7        8.32       18.97      4.81 o 
  10   1   7      646.65      596.21     18.33 o 
  11   1   7      289.08      259.60     19.25 o 
  12   1   7        4.51       12.77      7.19 o 
  -9   2   7      129.08      141.38     28.86 o 
  -8   2   7      454.37      443.46      5.17 o 
  -7   2   7       62.19       77.39     10.48 o 
  -6   2   7        9.44       25.73      8.37 o 
  -5   2   7       18.92       49.37     11.90 o 
  -4   2   7      906.63      862.54     20.52 o 
  -3   2   7     1404.33     1359.85    128.18 o 
  -2   2   7      286.54      304.01     12.83 o 
  -1   2   7     1837.79     1979.27     22.64 o 
   0   2   7     4775.68     4567.49      4.77 o 
   1   2   7      446.01      433.18     10.41 o 
   2   2   7       33.00       32.91      4.90 o 
   3   2   7     3596.53     3512.90     32.62 o 
   4   2   7     6896.56     6766.38     18.69 o 
   5   2   7     3340.79     3264.15      6.63 o 
   6   2   7       56.00       81.80      7.20 o 
   7   2   7      605.95      558.98     12.07 o 
   8   2   7      157.40      177.96     13.80 o 
   9   2   7      233.32      251.53     14.40 o 
  10   2   7        0.34        1.40      1.09 o 
  11   2   7       42.03       28.23      8.99 o 
  12   2   7      255.69      288.71     43.13 o 
  -8   3   7       12.80       26.08      5.42 o 
  -7   3   7       64.43       72.39      7.00 o 
  -6   3   7      567.04      506.54     41.76 o 
  -5   3   7       75.93       75.80      5.55 o 
  -4   3   7       65.11       59.37      8.46 o 
  -3   3   7       66.25       71.26      7.16 o 
  -2   3   7     1102.07     1043.88     73.63 o 
  -1   3   7     1034.14     1152.53     42.51 o 
   0   3   7      542.18      595.22     20.40 o 
   1   3   7     1010.54      957.54     15.85 o 
   2   3   7     1091.20     1061.77     22.50 o 
   3   3   7      335.31      328.91      9.63 o 
   4   3   7      325.74      291.03     32.46 o 
   5   3   7      863.58      849.59     26.78 o 
   6   3   7     1084.82     1103.61     12.68 o 
   7   3   7      428.71      415.64     13.29 o 
   8   3   7      428.84      438.27      5.06 o 
   9   3   7     1307.54     1345.68     15.82 o 
  10   3   7      323.39      352.58     26.17 o 
  11   3   7      282.96      314.35     16.97 o 
  12   3   7        1.42        3.44      3.25 o 
  -8   4   7       97.85      108.88     29.48 o 
  -7   4   7      156.20      176.65     10.31 o 
  -6   4   7       97.13      137.14     19.49 o 
  -5   4   7      275.39      242.07     21.48 o 
  -4   4   7      826.27      807.31     19.49 o 
  -3   4   7      661.01      654.15     21.26 o 
  -2   4   7      220.38      213.92     21.17 o 
  -1   4   7        6.62        5.73      1.63 o 
   0   4   7     1616.20     1574.72     85.91 o 
   1   4   7      367.58      341.38     19.88 o 
   2   4   7     1351.60     1356.04      6.53 o 
   3   4   7      102.01      105.03     10.41 o 
   4   4   7      603.27      638.93     15.68 o 
   5   4   7      488.76      495.69     12.91 o 
   6   4   7      767.28      746.02      4.05 o 
   7   4   7       15.96       40.47     12.75 o 
   8   4   7       49.57       52.05      7.38 o 
   9   4   7      664.15      634.97     24.26 o 
  10   4   7      243.27      263.28     23.14 o 
  11   4   7       12.55       26.30      5.85 o 
  12   4   7        2.61        7.95      6.63 o 
  -7   5   7        9.44       10.24      4.39 o 
  -6   5   7      562.91      521.78      0.71 o 
  -5   5   7      735.81      687.35      0.05 o 
  -4   5   7      752.85      726.86      6.67 o 
  -3   5   7        4.26       10.61      7.19 o 
  -2   5   7      228.92      260.40      9.97 o 
  -1   5   7      971.55      899.89     36.03 o 
   0   5   7       21.60       20.96      3.19 o 
   1   5   7       47.63       52.66      4.67 o 
   2   5   7      346.22      318.95      4.35 o 
   3   5   7     1726.15     1621.44      1.62 o 
   4   5   7      803.63      745.86      8.71 o 
   5   5   7       18.84       31.88      5.60 o 
   6   5   7      152.55      198.74     10.02 o 
   7   5   7      318.92      323.22     14.33 o 
   8   5   7      425.16      465.64     19.16 o 
   9   5   7       39.98       50.85      8.61 o 
  10   5   7       66.91       90.08      9.20 o 
  11   5   7      271.60      258.67      3.17 o 
  12   5   7       94.55      122.47     25.90 o 
  -6   6   7      135.02      132.36      8.05 o 
  -5   6   7        2.42        4.20      2.18 o 
  -4   6   7      248.76      240.92      4.72 o 
  -3   6   7      572.06      531.10     16.72 o 
  -2   6   7      366.74      335.90     25.67 o 
  -1   6   7       13.49       31.10      7.98 o 
   0   6   7      499.25      471.65      8.44 o 
   1   6   7        6.63       20.48     11.08 o 
   2   6   7     2127.28     2045.18     11.39 o 
   3   6   7      335.16      318.32     36.03 o 
   4   6   7      398.93      382.85      1.83 o 
   5   6   7      131.26      124.42     20.93 o 
   6   6   7      574.47      578.31      9.72 o 
   7   6   7        2.84       10.14      6.11 o 
   8   6   7       12.95       17.26      6.90 o 
   9   6   7      149.94      180.53     16.42 o 
  10   6   7      399.94      339.14     45.18 o 
  11   6   7        1.96        5.87      6.03 o 
  12   6   7       12.22       15.32      2.19 o 
  -5   7   7       34.66       22.97     14.82 o 
  -4   7   7      136.23      133.78     19.47 o 
  -3   7   7      274.21      281.03      8.77 o 
  -2   7   7      175.43      157.91     33.10 o 
  -1   7   7       49.26       44.97     17.47 o 
   0   7   7      240.04      227.68     41.80 o 
   1   7   7      344.87      356.59      8.85 o 
   2   7   7        0.75        3.13      1.50 o 
   3   7   7       32.30       39.74      2.42 o 
   4   7   7      858.15      861.26      9.77 o 
   5   7   7        6.25       24.66      9.09 o 
   6   7   7       12.39       26.67      4.45 o 
   7   7   7      352.76      319.71     27.40 o 
   8   7   7      391.93      345.69     14.86 o 
   9   7   7       60.28       61.85      7.25 o 
  10   7   7       17.30       32.94      7.65 o 
  11   7   7       97.64       98.49     19.02 o 
  -5   8   7       22.45       29.95     13.46 o 
  -4   8   7       27.05       26.32     10.91 o 
  -3   8   7      138.50      138.37     13.01 o 
  -2   8   7      796.12      675.22     39.51 o 
  -1   8   7      623.54      599.63     17.05 o 
   0   8   7      147.69      142.66     10.27 o 
   1   8   7      310.56      323.31      7.26 o 
   2   8   7      319.46      297.04      5.50 o 
   3   8   7       63.39       78.23      6.15 o 
   4   8   7      223.62      256.57     11.69 o 
   5   8   7       20.15       29.44      9.42 o 
   6   8   7      508.04      429.38     31.53 o 
   7   8   7      316.62      297.24     11.10 o 
   8   8   7        2.69       14.04      6.56 o 
   9   8   7        4.91        7.83      6.52 o 
  10   8   7      300.00      310.33     11.81 o 
  11   8   7        2.54        8.72      3.75 o 
  -3   9   7      152.13      125.75     14.23 o 
  -2   9   7       14.81       26.60     12.75 o 
  -1   9   7       16.73       34.39     18.71 o 
   0   9   7      307.55      290.63      6.00 o 
   1   9   7      300.28      327.59     11.47 o 
   2   9   7       11.06       19.60      2.44 o 
   3   9   7      222.95      242.57      9.10 o 
   4   9   7      827.03      729.91     28.87 o 
   5   9   7      204.36      198.51      6.72 o 
   6   9   7       14.63       24.57      5.41 o 
   7   9   7      330.45      283.22     33.37 o 
   8   9   7      326.15      330.00      5.80 o 
   9   9   7      328.49      302.06     17.94 o 
  10   9   7       11.43       20.94      3.46 o 
  -2  10   7      230.02      240.39     29.00 o 
  -1  10   7       62.09       68.67     12.66 o 
   0  10   7       63.42       70.27      4.89 o 
   1  10   7       59.07       72.62     10.03 o 
   2  10   7       91.17      106.21      7.31 o 
   3  10   7      117.50      142.28     24.63 o 
   4  10   7        0.68        1.30      1.00 o 
   5  10   7      174.67      183.71      5.73 o 
   6  10   7      164.14      150.56     26.91 o 
   7  10   7      149.97      135.09     14.73 o 
   8  10   7        0.24        0.92      0.83 o 
   9  10   7      208.22      221.57     12.26 o 
  10  10   7      181.68      199.31     13.64 o 
   0  11   7       43.74       56.51     16.25 o 
   1  11   7      271.84      292.26     14.00 o 
   2  11   7      101.21      110.20      4.72 o 
   3  11   7        4.21        9.78      8.86 o 
   4  11   7      438.72      371.04     28.52 o 
   5  11   7      502.48      505.04     13.37 o 
   6  11   7       52.01       57.67      5.34 o 
   7  11   7       87.81       91.96      6.05 o 
   8  11   7      254.76      242.98     10.11 o 
   3  12   7      100.88       90.70      4.88 o 
   4  12   7       75.52       70.67      7.37 o 
   5  12   7        6.58       12.63      9.53 o 
   6  12   7       43.03       39.78      6.15 o 
  -4 -10   8      171.97      167.05     16.51 o 
  -3 -10   8        2.87        6.26      4.89 o 
  -2 -10   8      140.50      183.81      5.68 o 
  -1 -10   8      422.68      434.99      9.04 o 
   0 -10   8      584.19      478.55     36.94 o 
   1 -10   8      123.01      145.58     23.88 o 
   2 -10   8      201.59      225.08     15.50 o 
  -6  -9   8      134.42      130.96     14.79 o 
  -5  -9   8       40.56       41.76      7.66 o 
  -4  -9   8        3.40       16.75      7.30 o 
  -3  -9   8      514.98      470.03     19.72 o 
  -2  -9   8      701.92      638.66     26.66 o 
  -1  -9   8       26.17       29.31      5.08 o 
   0  -9   8       35.09       48.94      9.79 o 
   1  -9   8      295.67      275.05     30.58 o 
   2  -9   8      153.93      179.47     12.72 o 
   3  -9   8        0.73        4.87      1.83 o 
   4  -9   8        8.38       11.43      8.66 o 
  -7  -8   8        8.44       15.37     17.18 o 
  -6  -8   8        3.52       11.89      5.78 o 
  -5  -8   8      335.83      377.41     13.33 o 
  -4  -8   8     1301.14     1141.19     86.27 o 
  -3  -8   8      769.65      693.40     41.61 o 
  -2  -8   8       17.06       29.71      4.51 o 
  -1  -8   8      782.39      698.37     43.41 o 
   0  -8   8      438.93      434.19     15.93 o 
   1  -8   8        1.51       11.76     14.00 o 
   2  -8   8       52.58       53.57      6.68 o 
   3  -8   8      205.38      201.27     15.02 o 
   4  -8   8       90.35       89.16      6.84 o 
   5  -8   8      275.50      314.03     29.19 o 
  -8  -7   8       94.03       90.57     15.39 o 
  -7  -7   8       42.22       43.36      1.83 o 
  -6  -7   8      400.60      404.32     11.60 o 
  -5  -7   8      449.16      442.69      7.90 o 
  -4  -7   8      189.05      221.21      6.79 o 
  -3  -7   8     1536.56     1398.76    111.73 o 
  -2  -7   8     1660.76     1649.32     24.83 o 
  -1  -7   8      120.32      131.06     10.50 o 
   0  -7   8      323.12      349.73     18.02 o 
   1  -7   8      638.34      601.04     19.02 o 
   2  -7   8      662.14      613.49     11.33 o 
   3  -7   8      312.40      312.06     15.88 o 
   4  -7   8        1.22        3.91      1.96 o 
   5  -7   8      220.77      247.22      6.53 o 
   6  -7   8       72.32       70.71     10.94 o 
   7  -7   8       88.62       88.67      3.89 o 
  -8  -6   8      128.49      113.12     29.33 o 
  -7  -6   8      195.65      201.84      8.86 o 
  -6  -6   8       93.83       91.25      9.90 o 
  -5  -6   8      400.76      402.69     23.02 o 
  -4  -6   8      781.27      755.79      9.57 o 
  -3  -6   8      125.59      194.12     12.14 o 
  -2  -6   8       11.99       16.98      5.58 o 
  -1  -6   8      641.80      622.42      9.28 o 
   0  -6   8        4.85       16.65      5.27 o 
   1  -6   8      188.77      229.03      8.86 o 
   2  -6   8       50.84       59.30      3.96 o 
   3  -6   8      149.42      154.29     15.57 o 
   4  -6   8      860.18      802.38     14.79 o 
   5  -6   8      348.79      321.84     14.43 o 
   6  -6   8       21.72       20.74      1.07 o 
   7  -6   8      117.27      169.19     45.21 o 
   8  -6   8      223.04      240.06     21.35 o 
  -9  -5   8      201.48      204.26     17.32 o 
  -8  -5   8        1.93        4.87      5.43 o 
  -7  -5   8       32.57       42.01     16.77 o 
  -6  -5   8      707.71      672.45     32.69 o 
  -5  -5   8      193.99      229.57      8.84 o 
  -4  -5   8       20.48       35.77     12.54 o 
  -3  -5   8       35.93       44.87      8.59 o 
  -2  -5   8      220.03      196.57     21.95 o 
  -1  -5   8      245.41      256.98     11.13 o 
   0  -5   8     3106.44     3041.33    102.63 o 
   1  -5   8       40.93       52.23      6.02 o 
   2  -5   8       52.18       58.46      3.42 o 
   3  -5   8      190.62      175.54     11.66 o 
   4  -5   8      167.83      175.22     18.62 o 
   5  -5   8       81.62       93.82     15.62 o 
   6  -5   8      237.41      244.59      9.66 o 
   7  -5   8      272.15      278.72      4.67 o 
   8  -5   8       47.53       64.79     11.47 o 
  -9  -4   8       32.24       40.95      4.39 o 
  -8  -4   8      476.25      483.79     23.28 o 
  -7  -4   8      283.53      285.73     10.81 o 
  -6  -4   8      321.95      295.83     24.31 o 
  -5  -4   8        8.01       19.68     11.71 o 
  -4  -4   8      346.41      336.81     21.03 o 
  -3  -4   8       57.01       64.93      5.21 o 
  -2  -4   8      792.65      729.40     38.21 o 
  -1  -4   8      312.42      390.24     24.74 o 
   0  -4   8     2318.72     2136.96    108.22 o 
   1  -4   8      340.02      362.62      8.70 o 
   2  -4   8       19.42       40.08      7.47 o 
   3  -4   8      508.67      509.34     18.51 o 
   4  -4   8       22.20       30.29      7.08 o 
   5  -4   8      291.00      273.42     28.05 o 
   6  -4   8       61.24       75.42     10.31 o 
   7  -4   8        9.00       23.54     10.94 o 
   8  -4   8       42.16       45.45     10.51 o 
   9  -4   8        6.88        7.63     10.86 o 
  -9  -3   8      112.67      111.66      3.72 o 
  -8  -3   8        9.12       12.59      3.53 o 
  -7  -3   8        4.41        8.13     10.70 o 
  -6  -3   8       23.75       25.78     10.46 o 
  -5  -3   8      211.73      228.14      7.41 o 
  -4  -3   8       80.64       87.79     13.43 o 
  -3  -3   8      413.60      391.78     26.66 o 
  -2  -3   8      256.98      270.25     14.09 o 
  -1  -3   8     3350.22     3250.98      5.00 o 
   0  -3   8     1064.75     1000.92     44.96 o 
   1  -3   8       67.36       74.79      6.80 o 
   2  -3   8      353.49      408.94     12.02 o 
   3  -3   8      176.61      219.24     13.74 o 
   4  -3   8       18.81       33.88     11.06 o 
   5  -3   8      136.02      135.52      8.43 o 
   6  -3   8      439.13      434.31     20.32 o 
   7  -3   8      629.16      614.44      7.48 o 
   8  -3   8      602.91      545.23     31.77 o 
   9  -3   8        7.00       12.67     12.52 o 
  10  -3   8       22.44       35.80      7.34 o 
  -9  -2   8       22.18       36.36      9.85 o 
  -8  -2   8      157.13      172.69      6.50 o 
  -7  -2   8        3.47        9.03      3.04 o 
  -6  -2   8       96.32       93.98      5.03 o 
  -5  -2   8      142.92      185.33      7.07 o 
  -4  -2   8      182.68      175.33     16.00 o 
  -3  -2   8      596.22      546.77     15.86 o 
  -2  -2   8      713.61      691.86     20.81 o 
  -1  -2   8      162.14      184.09     10.91 o 
   0  -2   8       10.25       16.45      8.36 o 
   1  -2   8      183.12      174.55     13.93 o 
   2  -2   8      196.88      242.52      8.24 o 
   3  -2   8      102.67      110.96     12.43 o 
   4  -2   8      132.55      129.01     19.28 o 
   5  -2   8     1794.83     1808.03     33.41 o 
   6  -2   8      626.47      669.47     16.33 o 
   7  -2   8      150.84      159.74     15.80 o 
   8  -2   8      430.56      408.36     15.66 o 
   9  -2   8      294.52      328.00     15.58 o 
  10  -2   8      184.21      207.77     15.67 o 
  -9  -1   8       81.79       72.60     10.98 o 
  -8  -1   8      271.97      298.05     17.11 o 
  -7  -1   8      386.84      397.25     11.43 o 
  -6  -1   8       57.29       61.37      5.75 o 
  -5  -1   8     1097.31      984.95     66.49 o 
  -4  -1   8     1362.63     1428.13     32.63 o 
  -3  -1   8       94.96       80.98      6.85 o 
  -2  -1   8       76.18      113.08     12.47 o 
  -1  -1   8     1710.95     1852.68     13.80 o 
   0  -1   8      117.94      148.62     27.64 o 
   1  -1   8     1641.44     1637.36     83.95 o 
   2  -1   8      236.31      289.30     25.31 o 
   3  -1   8      734.83      721.37     10.11 o 
   4  -1   8     1719.30     1763.66      6.62 o 
   5  -1   8      982.11      931.16      6.70 o 
   6  -1   8      279.58      305.17     24.64 o 
   7  -1   8     1117.35     1074.96    118.79 o 
   8  -1   8      820.13      700.44     43.51 o 
   9  -1   8      124.27      163.67     12.73 o 
  10  -1   8       16.21       39.75     12.81 o 
  11  -1   8      122.78      147.12     26.57 o 
  -9   0   8       23.25       38.11      5.19 o 
  -8   0   8       91.27       87.43      6.04 o 
  -7   0   8      338.14      343.51     10.55 o 
  -6   0   8       98.99      103.31      6.97 o 
  -5   0   8       81.48       77.56      7.38 o 
  -4   0   8     1777.99     1753.81     46.11 o 
  -3   0   8     1064.46     1098.08     55.02 o 
  -2   0   8      357.76      371.51      9.15 o 
  -1   0   8      853.08      812.22     37.72 o 
   0   0   8      142.32      181.00      9.35 o 
   1   0   8       93.43      105.14      4.32 o 
   2   0   8     1466.79     1513.02     18.62 o 
   3   0   8      218.33      216.47     34.10 o 
   4   0   8        0.03        0.98      3.39 o 
   5   0   8     1087.56     1126.32     84.76 o 
   6   0   8     3103.50     2906.49      3.00 o 
   7   0   8      482.97      481.68     11.72 o 
   8   0   8      545.47      535.02      8.78 o 
   9   0   8      114.09      113.33      3.73 o 
  10   0   8      703.29      639.66     13.72 o 
  11   0   8      358.89      357.61     16.30 o 
  -8   1   8      541.14      487.20     22.07 o 
  -7   1   8      351.86      345.37      4.52 o 
  -6   1   8      384.27      357.95     14.30 o 
  -5   1   8       25.08       31.99      4.32 o 
  -4   1   8      390.27      370.61     10.40 o 
  -3   1   8     1055.04     1073.71     40.80 o 
  -2   1   8      354.74      377.88     21.45 o 
  -1   1   8     2063.56     2009.87     56.66 o 
   0   1   8     1941.42     1930.57     37.98 o 
   1   1   8     1409.85     1546.22    111.19 o 
   2   1   8       62.55       77.07      9.02 o 
   3   1   8     1691.26     1792.16     17.84 o 
   4   1   8     4219.61     4263.37     21.49 o 
   5   1   8     1837.98     1786.62    126.08 o 
   6   1   8       25.10       24.26      4.31 o 
   7   1   8      343.94      359.73      6.17 o 
   8   1   8       17.07       20.18      1.91 o 
   9   1   8       86.27       82.04      1.57 o 
  10   1   8        0.18        0.50      0.79 o 
  11   1   8      191.71      207.84     11.27 o 
  -8   2   8      168.91      155.22     14.53 o 
  -7   2   8      307.14      272.22     10.04 o 
  -6   2   8       87.07       91.06      4.87 o 
  -5   2   8        8.32       22.24      6.10 o 
  -4   2   8      283.56      267.85     22.12 o 
  -3   2   8     1057.53     1148.51     87.41 o 
  -2   2   8     2907.32     2764.33     14.83 o 
  -1   2   8     7506.61     7122.48      2.95 o 
   0   2   8     1691.85     1681.00     37.79 o 
   1   2   8     1920.64     2081.88     25.36 o 
   2   2   8      207.50      231.07     13.98 o 
   3   2   8     1376.13     1421.91     96.75 o 
   4   2   8       64.06       73.78      9.57 o 
   5   2   8      381.21      410.10     12.49 o 
   6   2   8     1468.77     1534.30    120.37 o 
   7   2   8      354.42      334.40      8.21 o 
   8   2   8       30.97       34.17      2.55 o 
   9   2   8      739.43      706.67      8.44 o 
  10   2   8      620.44      570.78     20.65 o 
  11   2   8      217.25      260.70     15.44 o 
  12   2   8       14.86       20.61      6.67 o 
  -8   3   8      189.61      171.28     18.03 o 
  -7   3   8      233.37      235.57      9.43 o 
  -6   3   8       32.25       47.28     10.29 o 
  -5   3   8      626.00      577.48     16.06 o 
  -4   3   8      739.06      659.85     22.64 o 
  -3   3   8     1285.18     1406.16     15.63 o 
  -2   3   8       94.36       88.55     22.39 o 
  -1   3   8        2.46       11.10      4.73 o 
   0   3   8     1667.71     1651.08      2.19 o 
   1   3   8      477.94      483.21      6.98 o 
   2   3   8      401.44      410.39     19.71 o 
   3   3   8      186.43      191.11     10.27 o 
   4   3   8      502.65      495.89     17.67 o 
   5   3   8      351.32      375.07     34.77 o 
   6   3   8      197.14      193.12      9.72 o 
   7   3   8       34.65       50.00      7.69 o 
   8   3   8      395.91      385.62      2.62 o 
   9   3   8     1824.34     1972.31     21.40 o 
  10   3   8      140.79      208.32     16.87 o 
  11   3   8        9.24       18.27     17.27 o 
  12   3   8       98.51      104.53     13.96 o 
  -7   4   8        3.49        3.93      2.26 o 
  -6   4   8      139.31      163.25     23.31 o 
  -5   4   8      825.55      770.85     12.92 o 
  -4   4   8      601.32      616.62     23.35 o 
  -3   4   8        2.02        3.00      2.83 o 
  -2   4   8      441.24      428.89      3.19 o 
  -1   4   8     1308.75     1340.29     21.64 o 
   0   4   8      214.55      234.07     14.74 o 
   1   4   8        3.37        7.64      4.54 o 
   2   4   8      438.14      423.15      5.03 o 
   3   4   8     2161.60     2151.73     49.23 o 
   4   4   8      792.45      788.72      3.43 o 
   5   4   8       85.73       80.51     18.72 o 
   6   4   8     2230.08     2224.76      5.91 o 
   7   4   8     1015.21     1023.83     24.93 o 
   8   4   8      965.51      930.42      8.34 o 
   9   4   8       15.36       23.95      7.79 o 
  10   4   8      337.77      325.30     16.38 o 
  11   4   8      365.93      321.39     20.33 o 
  12   4   8      211.63      225.72     20.99 o 
  -6   5   8      196.95      216.64      7.43 o 
  -5   5   8       37.52       42.90      6.71 o 
  -4   5   8      160.66      182.53      9.87 o 
  -3   5   8      638.95      602.53     22.76 o 
  -2   5   8      545.55      501.74     47.66 o 
  -1   5   8       16.89       31.77      7.55 o 
   0   5   8      467.89      436.07      4.13 o 
   1   5   8      314.81      298.59     28.21 o 
   2   5   8      537.10      531.07     12.87 o 
   3   5   8        0.24        4.88     12.80 o 
   4   5   8      470.41      493.76      9.10 o 
   5   5   8      788.97      777.29     23.12 o 
   6   5   8       11.92       13.39      2.27 o 
   7   5   8       31.07       25.85      9.88 o 
   8   5   8      529.68      493.85      8.39 o 
   9   5   8      304.05      296.75      6.58 o 
  10   5   8      469.95      481.60     20.11 o 
  11   5   8       20.23       35.79     10.41 o 
  12   5   8       86.42      110.18      8.51 o 
  -6   6   8       52.76       71.00      8.37 o 
  -5   6   8      156.83      167.41     22.55 o 
  -4   6   8      283.56      286.50     16.18 o 
  -3   6   8       20.79       18.55      9.03 o 
  -2   6   8      117.03      159.82     11.03 o 
  -1   6   8      583.53      591.89     21.07 o 
   0   6   8      235.84      243.09     17.61 o 
   1   6   8       67.96       77.02     13.05 o 
   2   6   8        8.32        7.62      8.27 o 
   3   6   8     1895.34     1983.18      9.96 o 
   4   6   8     1446.39     1384.00     27.64 o 
   5   6   8       35.15       46.73     11.21 o 
   6   6   8       63.57       59.55      6.11 o 
   7   6   8      197.39      220.45     14.56 o 
   8   6   8      225.68      259.32     11.34 o 
   9   6   8      213.87      197.10      4.18 o 
  10   6   8        5.72       12.08      9.04 o 
  11   6   8       52.20       64.38     12.98 o 
  12   6   8       44.76       52.62     14.47 o 
  -5   7   8       20.77       30.35      6.43 o 
  -4   7   8        0.15        0.87      0.79 o 
  -3   7   8      445.85      431.54      8.58 o 
  -2   7   8      845.67      786.64     35.98 o 
  -1   7   8       74.20       85.13      3.28 o 
   0   7   8       54.72       50.29      8.70 o 
   1   7   8      164.95      187.36      9.91 o 
   2   7   8      476.05      452.72      1.91 o 
   3   7   8      348.65      386.06     10.63 o 
   4   7   8        0.49        2.11      1.08 o 
   5   7   8      323.93      321.90      6.19 o 
   6   7   8      504.23      550.85     26.55 o 
   7   7   8      338.60      287.11     24.16 o 
   8   7   8       54.92       60.00      6.27 o 
   9   7   8      228.22      253.82     14.23 o 
  10   7   8      345.00      379.80     26.74 o 
  11   7   8       34.14       31.46      3.22 o 
  -4   8   8      148.50      189.56     38.39 o 
  -3   8   8       52.11       58.14     17.34 o 
  -2   8   8        3.64        6.90      4.83 o 
  -1   8   8      579.04      609.58     24.83 o 
   0   8   8      339.83      351.31     30.32 o 
   1   8   8      660.33      623.13     53.50 o 
   2   8   8        3.97        6.29      3.77 o 
   3   8   8      463.61      445.67     13.96 o 
   4   8   8       10.18        7.36      7.60 o 
   5   8   8      342.71      338.74      4.77 o 
   6   8   8       31.14       48.08      8.54 o 
   7   8   8       89.23       72.99     10.78 o 
   8   8   8      210.03      208.99     18.28 o 
   9   8   8      491.79      456.73      3.63 o 
  10   8   8       50.56       62.71      6.69 o 
  11   8   8        1.14        6.02      3.93 o 
  -3   9   8       83.33       80.47     11.63 o 
  -2   9   8      123.92      102.03     27.95 o 
  -1   9   8       97.39       96.27     12.44 o 
   0   9   8      370.52      370.05     20.11 o 
   1   9   8       29.82       45.33     12.27 o 
   2   9   8       55.84       50.95      3.63 o 
   3   9   8      354.12      328.47     15.45 o 
   4   9   8        0.44        3.49      2.50 o 
   5   9   8       10.08       17.97      4.01 o 
   6   9   8       95.55       74.36     10.99 o 
   7   9   8      337.09      324.38     23.05 o 
   8   9   8       26.75       22.62      3.62 o 
   9   9   8        1.62        5.81      5.01 o 
  10   9   8      130.24      137.09     18.22 o 
  -1  10   8        1.25        6.83      5.15 o 
   0  10   8      211.93      193.56      1.12 o 
   1  10   8      528.49      415.43     40.60 o 
   2  10   8      300.70      266.20     21.81 o 
   3  10   8        2.45        2.83      1.48 o 
   4  10   8      219.45      208.18     16.18 o 
   5  10   8      189.35      194.14     32.38 o 
   6  10   8      198.50      161.47     22.00 o 
   7  10   8        7.61       13.52      8.26 o 
   8  10   8        3.21        4.77      1.66 o 
   9  10   8      231.97      204.84     25.36 o 
   1  11   8       32.91       39.82      3.69 o 
   2  11   8        4.62        6.15      7.77 o 
   3  11   8      301.71      281.33     11.29 o 
   4  11   8       84.43       85.56     12.12 o 
   5  11   8       17.17       26.26     10.61 o 
   6  11   8       69.76       71.09      3.32 o 
   7  11   8      114.35      131.51     17.80 o 
   8  11   8       57.91       51.99      4.19 o 
  -2 -10   9      114.13      123.72     26.82 o 
  -1 -10   9      146.64      143.95     23.02 o 
   0 -10   9       65.71       63.89      8.71 o 
  -5  -9   9      140.07      160.11      7.50 o 
  -4  -9   9        3.24       13.02      7.82 o 
  -3  -9   9       17.35       19.91      4.31 o 
  -2  -9   9       10.83       15.71      1.46 o 
  -1  -9   9      135.80      139.28      6.93 o 
   0  -9   9       81.95       85.11      5.63 o 
   1  -9   9       86.75       94.91     10.25 o 
   2  -9   9       22.01       29.43      4.01 o 
   3  -9   9      104.40      123.03     10.16 o 
  -6  -8   9      305.29      285.70     17.43 o 
  -5  -8   9       22.97       31.22      5.70 o 
  -4  -8   9      176.38      196.49     20.45 o 
  -3  -8   9      631.68      592.57     13.46 o 
  -2  -8   9     1153.70     1104.50     84.35 o 
  -1  -8   9      274.14      268.94      7.76 o 
   0  -8   9        9.12       14.23      7.03 o 
   1  -8   9     1262.18     1284.19     58.84 o 
   2  -8   9      526.39      541.08     14.86 o 
   3  -8   9       65.41       65.91      6.28 o 
   4  -8   9        0.45        3.33      1.72 o 
   5  -8   9       29.01       43.97      9.28 o 
  -7  -7   9       82.17       85.80     13.06 o 
  -6  -7   9       26.54       32.66      5.55 o 
  -5  -7   9       22.20       22.68      2.60 o 
  -4  -7   9     1049.45     1122.52     78.34 o 
  -3  -7   9      871.77      801.77     21.02 o 
  -2  -7   9        2.88        3.22      5.68 o 
  -1  -7   9      222.21      234.60     20.87 o 
   0  -7   9      704.97      686.44     20.02 o 
   1  -7   9      485.90      445.50     37.00 o 
   2  -7   9        5.44       15.52     10.43 o 
   3  -7   9      111.54      104.53      8.27 o 
   4  -7   9      499.49      489.46      9.39 o 
   5  -7   9       96.70       87.54      4.56 o 
   6  -7   9        3.03        4.41      5.52 o 
  -7  -6   9        9.97       20.87      2.09 o 
  -6  -6   9       21.96       22.28     10.15 o 
  -5  -6   9      577.75      573.02     18.02 o 
  -4  -6   9      138.47      150.28     17.85 o 
  -3  -6   9      208.99      273.86     12.80 o 
  -2  -6   9     1536.69     1513.21     21.09 o 
  -1  -6   9     1720.05     1695.91     37.35 o 
   0  -6   9      945.23      891.28      1.62 o 
   1  -6   9       21.53       24.46      3.25 o 
   2  -6   9      651.39      616.95      7.72 o 
   3  -6   9      519.81      478.45     14.48 o 
   4  -6   9       44.02       42.33      3.04 o 
   5  -6   9       22.81       29.86      2.47 o 
   6  -6   9      466.75      488.90     10.53 o 
   7  -6   9       69.76       59.07     12.87 o 
  -8  -5   9      189.09      163.57     15.58 o 
  -7  -5   9      267.47      293.23     13.08 o 
  -6  -5   9      655.91      645.92     16.80 o 
  -5  -5   9      111.24      133.00     13.82 o 
  -4  -5   9      585.61      549.50     19.69 o 
  -3  -5   9      579.56      566.20      7.91 o 
  -2  -5   9        2.22       18.98      8.45 o 
  -1  -5   9        0.10        8.98      7.91 o 
   0  -5   9      301.71      298.74     11.48 o 
   1  -5   9     2347.87     2231.08     35.19 o 
   2  -5   9      451.50      471.78     13.48 o 
   3  -5   9       23.02       23.54      7.16 o 
   4  -5   9      930.13      887.91     13.75 o 
   5  -5   9      877.84      744.69     31.68 o 
   6  -5   9      129.04      116.35     25.99 o 
   7  -5   9       61.41       60.39     12.87 o 
   8  -5   9      260.80      268.50      9.32 o 
  -8  -4   9      152.44      179.04     19.06 o 
  -7  -4   9        5.49       10.78      7.50 o 
  -6  -4   9      464.33      427.29     17.11 o 
  -5  -4   9     1183.66     1155.56     29.24 o 
  -4  -4   9       52.99       58.35      3.52 o 
  -3  -4   9      121.03      163.00     13.36 o 
  -2  -4   9       49.82       64.15      3.88 o 
  -1  -4   9      263.95      239.21     27.68 o 
   0  -4   9        9.32       18.90     12.83 o 
   1  -4   9       33.76       47.86      5.93 o 
   2  -4   9      175.03      190.99      9.35 o 
   3  -4   9        6.22       25.45     10.88 o 
   4  -4   9       94.10       77.73      8.28 o 
   5  -4   9      148.82      151.97     21.25 o 
   6  -4   9      232.65      235.36     29.67 o 
   7  -4   9      497.28      465.57      3.79 o 
   8  -4   9      152.51      182.89     51.04 o 
   9  -4   9       34.72       51.76      8.69 o 
  -8  -3   9      113.99      144.23     24.40 o 
  -7  -3   9      820.86      770.99     65.44 o 
  -6  -3   9      317.52      374.95     12.16 o 
  -5  -3   9       34.19       35.71      2.38 o 
  -4  -3   9        9.23        6.53      1.66 o 
  -3  -3   9      323.01      312.24     18.60 o 
  -2  -3   9       22.55       14.71      8.36 o 
  -1  -3   9      805.95      759.08     19.73 o 
   0  -3   9     1218.77     1288.37     36.29 o 
   1  -3   9     1764.31     1809.83     25.18 o 
   2  -3   9      395.32      345.46     19.74 o 
   3  -3   9     1164.10     1152.89     34.77 o 
   4  -3   9       84.34       95.51      7.24 o 
   5  -3   9       20.65       33.92      7.34 o 
   6  -3   9       92.71       80.11      5.07 o 
   7  -3   9      124.57      155.24     10.34 o 
   8  -3   9      166.16      224.24     27.21 o 
   9  -3   9       55.73       51.92      3.16 o 
  -8  -2   9      448.05      408.09     15.94 o 
  -7  -2   9      195.64      184.19     44.80 o 
  -6  -2   9        8.76       12.99      4.26 o 
  -5  -2   9      396.54      398.31     19.56 o 
  -4  -2   9      129.65      135.39     19.25 o 
  -3  -2   9      361.69      392.16     18.70 o 
  -2  -2   9      207.43      254.20     11.75 o 
  -1  -2   9     1666.57     1748.16     11.10 o 
   0  -2   9      653.14      634.23     12.78 o 
   1  -2   9      489.83      469.93     22.41 o 
   2  -2   9      947.66      933.04      7.35 o 
   3  -2   9      486.91      452.98     24.96 o 
   4  -2   9       62.41       82.99     11.07 o 
   5  -2   9       50.95       77.04     14.42 o 
   6  -2   9      217.84      206.56      4.33 o 
   7  -2   9      246.84      280.82      7.64 o 
   8  -2   9      277.75      267.10     13.23 o 
   9  -2   9      140.18      181.31     18.10 o 
  10  -2   9        4.39       11.68      7.50 o 
  -8  -1   9        1.15        2.85      3.19 o 
  -7  -1   9        2.08       13.63      6.08 o 
  -6  -1   9      128.24      160.90     14.45 o 
  -5  -1   9        4.94        9.63      6.51 o 
  -4  -1   9       14.97       33.37      7.64 o 
  -3  -1   9      223.69      244.89     10.73 o 
  -2  -1   9     1392.04     1321.09     31.91 o 
  -1  -1   9      262.11      279.54     14.81 o 
   0  -1   9      143.21      221.50     17.72 o 
   1  -1   9     1035.62     1117.15     25.64 o 
   2  -1   9      418.81      448.10      9.53 o 
   3  -1   9       82.57       87.57      7.34 o 
   4  -1   9       87.06       99.98     11.55 o 
   5  -1   9      568.20      525.97     35.08 o 
   6  -1   9        9.34       16.39      5.47 o 
   7  -1   9      171.31      195.22     10.13 o 
   8  -1   9      155.59      143.74     14.50 o 
   9  -1   9       61.83       50.86      7.96 o 
  10  -1   9      366.05      308.88     33.74 o 
  -8   0   9       52.33       42.13      4.19 o 
  -7   0   9      353.53      346.10      8.29 o 
  -6   0   9     1058.41      989.39     35.75 o 
  -5   0   9       57.73       81.48     15.08 o 
  -4   0   9       42.25       51.09     20.21 o 
  -3   0   9      331.16      361.17     13.15 o 
  -2   0   9      110.02      108.39     20.41 o 
  -1   0   9      959.16      938.96     33.29 o 
   0   0   9       72.10       67.25      3.68 o 
   1   0   9      638.53      623.46     15.11 o 
   2   0   9        5.24       61.35     33.77 o 
   3   0   9      109.85      118.73     13.62 o 
   4   0   9     1357.18     1250.67     72.80 o 
   5   0   9     1383.77     1328.24     61.25 o 
   6   0   9       25.06       37.10      6.72 o 
   7   0   9      601.51      595.68     11.15 o 
   8   0   9      181.03      163.64     17.79 o 
   9   0   9      100.09      110.17     11.32 o 
  10   0   9        2.69        7.15      5.75 o 
  11   0   9      256.19      258.11     47.92 o 
  -8   1   9      204.82      222.71     10.92 o 
  -7   1   9       82.02       88.50     34.15 o 
  -6   1   9       52.97       57.20      7.60 o 
  -5   1   9      406.76      413.91     10.81 o 
  -4   1   9        4.91       12.01     10.29 o 
  -3   1   9      302.95      291.23     16.87 o 
  -2   1   9     1994.57     2052.24    112.05 o 
  -1   1   9     1411.95     1575.45     17.97 o 
   0   1   9      324.83      324.17      4.35 o 
   1   1   9       32.19       33.83      4.73 o 
   2   1   9      219.34      223.26     21.52 o 
   3   1   9     1657.76     1740.02     15.35 o 
   4   1   9     2023.13     2157.58     57.38 o 
   5   1   9      278.81      261.71     23.96 o 
   6   1   9     1486.32     1453.11     37.06 o 
   7   1   9      729.70      648.55     21.46 o 
   8   1   9       38.97       63.41     10.59 o 
   9   1   9      264.70      262.77      8.95 o 
  10   1   9      759.75      738.30     38.80 o 
  11   1   9      450.42      409.96     32.81 o 
  -7   2   9      550.51      492.50     25.42 o 
  -6   2   9       26.40       38.97      6.44 o 
  -5   2   9      413.25      410.21     15.81 o 
  -4   2   9      495.36      512.00      8.60 o 
  -3   2   9       79.88       79.07     12.38 o 
  -2   2   9       50.09       52.11      6.71 o 
  -1   2   9      753.44      714.40     10.56 o 
   0   2   9      498.72      495.00     51.73 o 
   1   2   9      477.52      505.49      8.46 o 
   2   2   9      590.16      612.04     17.80 o 
   3   2   9        0.36        3.72      3.23 o 
   4   2   9       19.94       23.13      6.89 o 
   5   2   9     1819.67     1912.21     70.18 o 
   6   2   9        7.38        7.11      4.86 o 
   7   2   9        8.75        5.87      1.64 o 
   8   2   9      592.78      572.82      3.53 o 
   9   2   9     1921.75     1935.75     11.68 o 
  10   2   9      313.47      325.38     13.85 o 
  11   2   9        6.46       19.77     11.31 o 
  -7   3   9        6.30       11.34     12.59 o 
  -6   3   9      343.25      342.94      8.61 o 
  -5   3   9      812.00      711.51     23.51 o 
  -4   3   9      420.70      389.63      2.55 o 
  -3   3   9      256.52      281.34     19.14 o 
  -2   3   9      288.39      264.77      8.19 o 
  -1   3   9      413.42      405.03     15.44 o 
   0   3   9      960.33      894.29      0.38 o 
   1   3   9       33.63       42.76      7.55 o 
   2   3   9     1412.99     1498.40     25.62 o 
   3   3   9     2144.10     2053.01     35.51 o 
   4   3   9      632.58      635.00     15.75 o 
   5   3   9      261.32      278.10     10.96 o 
   6   3   9     1120.64     1073.82      7.77 o 
   7   3   9      183.33      219.59     13.50 o 
   8   3   9      914.81      879.66      5.67 o 
   9   3   9        0.27        0.16      1.23 o 
  10   3   9      271.61      296.35     31.10 o 
  11   3   9      311.16      318.66      6.39 o 
  -6   4   9       21.60       30.92      3.96 o 
  -5   4   9      100.49       95.87     11.38 o 
  -4   4   9      111.91      164.23     18.65 o 
  -3   4   9      531.03      541.89     19.54 o 
  -2   4   9      856.70      864.84     11.77 o 
  -1   4   9      160.15      159.05     18.07 o 
   0   4   9     3216.10     2998.00      0.57 o 
   1   4   9     2919.10     2906.73      8.96 o 
   2   4   9     2788.18     2947.29     28.45 o 
   3   4   9        0.64        5.42     11.55 o 
   4   4   9      709.85      686.02     14.68 o 
   5   4   9      466.21      517.49     22.83 o 
   6   4   9       42.40       37.95      6.79 o 
   7   4   9       15.34       16.54      4.11 o 
   8   4   9      263.77      303.16     21.30 o 
   9   4   9      847.11      848.97     25.12 o 
  10   4   9      225.12      246.54      7.43 o 
  11   4   9       21.85       24.84      2.12 o 
  -6   5   9       45.44       44.08      7.86 o 
  -5   5   9      212.22      207.85      9.03 o 
  -4   5   9      538.99      531.98      9.44 o 
  -3   5   9       73.88       66.23      4.61 o 
  -2   5   9       18.33       14.24      8.63 o 
  -1   5   9      957.56      978.89     26.07 o 
   0   5   9      457.31      489.09     23.50 o 
   1   5   9       42.89       48.63      6.96 o 
   2   5   9      444.24      448.72      6.53 o 
   3   5   9     3678.03     3675.96     24.88 o 
   4   5   9      681.23      665.67     14.11 o 
   5   5   9      148.39      157.48     18.38 o 
   6   5   9      221.57      245.25     14.92 o 
   7   5   9      151.65      158.87     24.49 o 
   8   5   9      300.69      315.72      7.49 o 
   9   5   9       36.09       39.11      2.57 o 
  10   5   9       50.19       62.46      9.59 o 
  11   5   9      123.04      128.37     16.92 o 
  -5   6   9      113.15      157.84     34.65 o 
  -4   6   9        0.78        1.29      0.90 o 
  -3   6   9      357.70      362.55     11.06 o 
  -2   6   9      294.74      280.27     16.78 o 
  -1   6   9       16.85       16.66      6.98 o 
   0   6   9      504.11      516.97     23.35 o 
   1   6   9      133.56      138.35     17.46 o 
   2   6   9     1142.27     1095.84      0.48 o 
   3   6   9     2261.54     2219.57      3.96 o 
   4   6   9      302.12      297.83      5.48 o 
   5   6   9      565.20      594.03      9.82 o 
   6   6   9      625.02      658.14     21.64 o 
   7   6   9      122.86      134.01     32.72 o 
   8   6   9      508.03      542.51     21.88 o 
   9   6   9     1092.48     1248.36     13.20 o 
  10   6   9      520.02      534.93     13.92 o 
  11   6   9      159.06      207.36     13.01 o 
  -4   7   9      169.52      207.86     44.90 o 
  -3   7   9      147.06      131.09     15.70 o 
  -2   7   9      241.22      264.58      5.15 o 
  -1   7   9     1033.82      991.06     21.18 o 
   0   7   9      333.50      305.52     30.91 o 
   1   7   9      267.59      301.67      7.88 o 
   2   7   9        2.46        5.45      3.72 o 
   3   7   9        9.00       24.76      7.71 o 
   4   7   9       36.86       24.89      3.09 o 
   5   7   9       30.73       37.58     16.03 o 
   6   7   9        2.28        6.64      3.90 o 
   7   7   9      265.52      238.86     22.93 o 
   8   7   9      601.46      550.76      0.10 o 
   9   7   9      189.01      195.05     20.95 o 
  10   7   9        8.10       30.88     10.31 o 
  11   7   9      200.11      189.52     25.21 o 
  -3   8   9      133.34      162.61     26.05 o 
  -2   8   9      157.77      197.52     25.38 o 
  -1   8   9      155.15      157.12     26.67 o 
   0   8   9       53.82       50.23      9.72 o 
   1   8   9       38.25       45.16     10.35 o 
   2   8   9      732.25      735.06     18.49 o 
   3   8   9      353.83      340.38      8.79 o 
   4   8   9      179.46      220.90     12.33 o 
   5   8   9      179.34      207.16      8.69 o 
   6   8   9      234.02      250.88     12.75 o 
   7   8   9      326.79      340.20     24.38 o 
   8   8   9       97.51      103.02     28.84 o 
   9   8   9        0.87        6.78      6.57 o 
  10   8   9      216.87      249.42     10.84 o 
  -2   9   9        4.57       10.28      8.61 o 
  -1   9   9       21.76       49.42     19.53 o 
   0   9   9      179.46      150.48      8.62 o 
   1   9   9      783.44      725.64     24.04 o 
   2   9   9      180.27      217.77      8.86 o 
   3   9   9       74.51       96.80     18.96 o 
   4   9   9      295.17      249.94     36.34 o 
   5   9   9      102.59       79.58     12.96 o 
   6   9   9       72.53       60.97      7.34 o 
   7   9   9      159.28      205.37      8.68 o 
   8   9   9       86.71       87.45     13.44 o 
   9   9   9      312.48      272.13     17.19 o 
  10   9   9       23.41       35.81      4.97 o 
   0  10   9       95.04       91.69      7.75 o 
   1  10   9       16.91       32.35      6.47 o 
   2  10   9      453.79      411.89     21.04 o 
   3  10   9      290.12      297.51     11.88 o 
   4  10   9      115.44      138.42     23.41 o 
   5  10   9        3.50        5.56      1.45 o 
   6  10   9      187.72      188.29      4.99 o 
   7  10   9      166.92      162.15      9.34 o 
   8  10   9      212.39      199.08      6.66 o 
   9  10   9       11.82       18.54      4.00 o 
   2  11   9       62.45       60.64      8.64 o 
   3  11   9      134.28      177.55     18.84 o 
   4  11   9        4.44       51.33     24.02 o 
   5  11   9       87.27       87.46     18.50 o 
   6  11   9      136.66      165.28      8.92 o 
   7  11   9       11.69       21.26      9.51 o 
  -3  -9  10      192.05      169.55     13.97 o 
  -2  -9  10      112.51      147.51     34.24 o 
  -1  -9  10      213.06      212.35     12.57 o 
   0  -9  10       10.15       10.20      1.21 o 
   1  -9  10      233.03      197.56     17.48 o 
  -5  -8  10      114.68      126.44      7.66 o 
  -4  -8  10      695.02      661.82      9.55 o 
  -3  -8  10      332.38      318.39     15.01 o 
  -2  -8  10      378.54      354.40     27.24 o 
  -1  -8  10       16.10       23.67      3.78 o 
   0  -8  10      509.98      494.83     13.81 o 
   1  -8  10      721.05      714.93      8.10 o 
   2  -8  10       44.59       50.76      5.55 o 
   3  -8  10      208.75      258.76     13.84 o 
   4  -8  10      266.06      257.07     26.31 o 
  -6  -7  10      377.65      378.18     35.10 o 
  -5  -7  10      125.20      153.06     15.56 o 
  -4  -7  10       90.83       93.81      2.59 o 
  -3  -7  10        6.82        6.45      2.81 o 
  -2  -7  10      376.33      388.94      9.62 o 
  -1  -7  10      271.33      235.50      8.62 o 
   0  -7  10       95.14      103.75      9.44 o 
   1  -7  10      309.18      295.53      8.75 o 
   2  -7  10      439.76      388.69     19.89 o 
   3  -7  10      131.35      119.25     22.09 o 
   4  -7  10       48.90       44.33      5.47 o 
   5  -7  10        4.64        8.31      3.86 o 
  -7  -6  10      592.48      573.92     40.70 o 
  -6  -6  10      431.12      409.55     14.09 o 
  -5  -6  10       11.66       13.25      3.00 o 
  -4  -6  10      163.04      206.08     13.23 o 
  -3  -6  10     1078.64     1130.01     41.83 o 
  -2  -6  10       34.77       37.16      7.25 o 
  -1  -6  10       11.04       14.88      4.06 o 
   0  -6  10      702.17      673.11      8.08 o 
   1  -6  10     1167.98     1191.97     17.97 o 
   2  -6  10        4.48        8.04      3.76 o 
   3  -6  10       52.16       52.37      7.36 o 
   4  -6  10      622.73      571.88     24.53 o 
   5  -6  10      312.62      305.93     20.19 o 
   6  -6  10      208.97      186.44     24.83 o 
  -7  -5  10        1.09        2.71      1.90 o 
  -6  -5  10      203.36      212.48      6.86 o 
  -5  -5  10     1569.39     1445.52     43.31 o 
  -4  -5  10      712.25      707.56     11.20 o 
  -3  -5  10        0.73        5.31      3.99 o 
  -2  -5  10      598.37      550.22     22.85 o 
  -1  -5  10       22.64       28.16      3.57 o 
   0  -5  10       14.08       38.69     10.29 o 
   1  -5  10      190.94      248.12     11.13 o 
   2  -5  10      155.35      169.65     13.36 o 
   3  -5  10      633.57      588.14      8.44 o 
   4  -5  10      657.94      637.66     28.66 o 
   5  -5  10      125.41      166.19     17.49 o 
   6  -5  10      339.49      361.09     20.31 o 
   7  -5  10      496.74      467.63     12.25 o 
  -7  -4  10      176.52      156.08     48.88 o 
  -6  -4  10      576.35      572.39      9.63 o 
  -5  -4  10      360.13      402.22     13.06 o 
  -4  -4  10       34.13       45.26      8.40 o 
  -3  -4  10      215.06      187.89     28.47 o 
  -2  -4  10      295.61      252.72     24.92 o 
  -1  -4  10       30.12       40.10      3.54 o 
   0  -4  10     3058.40     3018.48     28.24 o 
   1  -4  10     3095.88     2973.41     71.25 o 
   2  -4  10     1764.04     1595.45     80.67 o 
   3  -4  10      535.07      517.73     33.60 o 
   4  -4  10       38.52       37.66      5.20 o 
   5  -4  10      440.29      426.25     20.52 o 
   6  -4  10      363.96      384.43     23.41 o 
   7  -4  10       12.58       15.31      7.40 o 
   8  -4  10      225.33      249.22     21.61 o 
  -7  -3  10       38.90       44.17     16.75 o 
  -6  -3  10      182.82      207.82     24.62 o 
  -5  -3  10      601.44      567.38     19.92 o 
  -4  -3  10       33.22       32.02      3.65 o 
  -3  -3  10       60.66       73.36     10.25 o 
  -2  -3  10        5.20        7.82      1.46 o 
  -1  -3  10      175.79      222.49     23.29 o 
   0  -3  10     2886.81     2846.34      8.43 o 
   1  -3  10      419.12      419.90     20.14 o 
   2  -3  10      147.72      162.10      9.02 o 
   3  -3  10     1598.12     1527.72     68.88 o 
   4  -3  10     1277.45     1137.28    142.21 o 
   5  -3  10       11.15       15.22      3.22 o 
   6  -3  10      211.92      228.48     12.45 o 
   7  -3  10      552.00      544.45     18.60 o 
   8  -3  10      273.65      282.01     28.57 o 
   9  -3  10       26.54       36.65      8.84 o 
  -7  -2  10      464.62      432.03      1.95 o 
  -6  -2  10      896.69      858.92     53.62 o 
  -5  -2  10       23.05       30.69      7.67 o 
  -4  -2  10      248.47      275.98     14.71 o 
  -3  -2  10      389.99      390.66     26.24 o 
  -2  -2  10      286.99      331.68     10.79 o 
  -1  -2  10      102.35      105.08     12.78 o 
   0  -2  10        0.12        0.93      4.93 o 
   1  -2  10      168.24      163.30     23.22 o 
   2  -2  10      421.28      417.94     31.26 o 
   3  -2  10      255.79      257.94     14.01 o 
   4  -2  10      147.10      162.92     11.10 o 
   5  -2  10       35.54       38.47      3.19 o 
   6  -2  10       40.48       65.64     11.23 o 
   7  -2  10       20.79       35.17     11.26 o 
   8  -2  10        1.99        6.27      4.68 o 
   9  -2  10        7.10       11.50     11.07 o 
  10  -2  10      356.08      326.23      0.48 o 
  -7  -1  10      435.81      407.22     19.56 o 
  -6  -1  10       17.42       28.83     12.19 o 
  -5  -1  10      193.67      246.77     13.73 o 
  -4  -1  10      659.25      583.10     53.64 o 
  -3  -1  10      231.50      229.02      2.45 o 
  -2  -1  10      116.94      134.65      9.79 o 
  -1  -1  10      237.89      248.20      4.75 o 
   0  -1  10      894.26      983.77     28.73 o 
   1  -1  10       36.87       41.73      9.49 o 
   2  -1  10       52.32      103.65     27.40 o 
   3  -1  10      269.28      276.55     10.27 o 
   4  -1  10      380.96      332.77     39.26 o 
   5  -1  10      701.36      607.71     37.25 o 
   6  -1  10     1012.94      985.68     16.05 o 
   7  -1  10        9.93       15.16      6.55 o 
   8  -1  10       65.40       68.40      3.69 o 
   9  -1  10      257.63      236.32     26.14 o 
  10  -1  10       17.90       35.19     10.96 o 
  -7   0  10        1.89        4.95      4.47 o 
  -6   0  10      328.56      337.58      7.98 o 
  -5   0  10      884.63      823.06     25.28 o 
  -4   0  10      135.30      159.42      6.53 o 
  -3   0  10      107.74      133.85     34.32 o 
  -2   0  10     1471.08     1474.74      7.20 o 
  -1   0  10      524.08      513.17     14.36 o 
   0   0  10       37.64       73.04      8.22 o 
   1   0  10       38.38       77.54     16.00 o 
   2   0  10      791.62      733.88     30.74 o 
   3   0  10       25.40       31.90      9.73 o 
   4   0  10       61.34       61.83      1.64 o 
   5   0  10      161.23      186.92     18.18 o 
   6   0  10      379.26      384.98     10.23 o 
   7   0  10      181.13      214.76      8.96 o 
   8   0  10        0.44        3.20      1.69 o 
   9   0  10       18.25       35.72     15.61 o 
  10   0  10      386.82      370.43     29.91 o 
  -7   1  10      235.94      207.89     30.23 o 
  -6   1  10        8.66       19.61     10.72 o 
  -5   1  10      100.61      102.76      7.51 o 
  -4   1  10       18.28       27.65      7.09 o 
  -3   1  10      351.81      376.46     13.29 o 
  -2   1  10      187.94      171.20     12.06 o 
  -1   1  10       74.24       67.97      8.13 o 
   0   1  10      889.40      847.48     16.74 o 
   1   1  10      545.54      525.94     22.52 o 
   2   1  10        3.04        2.43      5.58 o 
   3   1  10      398.41      420.64     19.12 o 
   4   1  10     1407.21     1463.28     23.12 o 
   5   1  10      624.84      569.29     11.64 o 
   6   1  10      376.98      378.41     29.25 o 
   7   1  10      172.26      218.94      8.13 o 
   8   1  10       72.59       76.71      6.81 o 
   9   1  10      105.07      132.29     24.07 o 
  10   1  10        3.11        6.50      1.57 o 
  11   1  10      108.57      118.91     23.73 o 
  -7   2  10        3.39        9.56      4.61 o 
  -6   2  10      242.06      205.14     17.42 o 
  -5   2  10      154.78      142.80     19.81 o 
  -4   2  10      345.12      299.24     37.51 o 
  -3   2  10      989.92      854.96     24.83 o 
  -2   2  10        7.38       11.28      2.28 o 
  -1   2  10        7.07       15.89      3.96 o 
   0   2  10      435.11      423.02      4.07 o 
   1   2  10        0.19        1.18     10.57 o 
   2   2  10      171.59      189.04      7.93 o 
   3   2  10      313.94      267.41     46.28 o 
   4   2  10     1759.21     1591.14     35.17 o 
   5   2  10        1.46        2.98      2.94 o 
   6   2  10      691.92      712.56     10.06 o 
   7   2  10      530.60      492.39     34.70 o 
   8   2  10      253.20      283.21      5.51 o 
   9   2  10       25.47       33.54      6.87 o 
  10   2  10      388.39      441.19     25.40 o 
  11   2  10      269.94      277.76      7.10 o 
  -6   3  10      143.18      145.04     13.29 o 
  -5   3  10       29.36       28.86      5.68 o 
  -4   3  10      277.83      258.21     22.90 o 
  -3   3  10      520.65      485.39     22.64 o 
  -2   3  10      306.71      319.87      8.71 o 
  -1   3  10        0.11        1.33      1.69 o 
   0   3  10      519.26      563.63     24.93 o 
   1   3  10     1269.54     1278.16    117.08 o 
   2   3  10      974.00      950.75      6.34 o 
   3   3  10      519.44      558.33     11.93 o 
   4   3  10      598.51      567.02     28.79 o 
   5   3  10      572.39      563.58      5.72 o 
   6   3  10      362.04      369.60     16.06 o 
   7   3  10       44.70       44.04      3.62 o 
   8   3  10       28.55       39.77      8.03 o 
   9   3  10      877.93      852.83      9.06 o 
  10   3  10      531.37      508.72     28.26 o 
  11   3  10        4.41        9.07      5.19 o 
  -6   4  10       48.79       57.17      7.59 o 
  -5   4  10      866.66      813.34     24.99 o 
  -4   4  10      272.58      261.05      7.42 o 
  -3   4  10       49.16       55.28      8.94 o 
  -2   4  10       99.25      102.09     11.51 o 
  -1   4  10      136.22      158.75     43.97 o 
   0   4  10      198.39      231.25      5.54 o 
   1   4  10       41.36       40.29      4.68 o 
   2   4  10     1908.28     1889.19      4.38 o 
   3   4  10     1309.81     1343.39     16.54 o 
   4   4  10      851.22      851.40      7.77 o 
   5   4  10       53.62       98.78     18.35 o 
   6   4  10      177.28      253.79     21.69 o 
   7   4  10       12.27       23.91      6.49 o 
   8   4  10     1014.32     1011.91     19.25 o 
   9   4  10       49.62       54.08      5.51 o 
  10   4  10       55.01       60.16      8.16 o 
  11   4  10      446.20      400.72     37.65 o 
  -5   5  10      105.16      104.37     11.36 o 
  -4   5  10        8.77        9.07      4.86 o 
  -3   5  10      207.11      222.47     27.69 o 
  -2   5  10      204.37      217.27     15.92 o 
  -1   5  10      376.32      434.94     22.78 o 
   0   5  10       25.95       20.85      6.69 o 
   1   5  10      385.11      380.28     25.12 o 
   2   5  10     1620.71     1785.34     27.93 o 
   3   5  10     1381.92     1496.47     11.34 o 
   4   5  10       31.77       42.25      9.04 o 
   5   5  10      900.78      866.74     18.87 o 
   6   5  10      294.57      323.04     15.16 o 
   7   5  10      229.36      252.55      9.10 o 
   8   5  10      226.24      286.86     19.68 o 
   9   5  10      587.77      592.84     12.82 o 
  10   5  10      257.96      297.58     18.56 o 
  11   5  10      100.51       96.81      9.98 o 
  -4   6  10      129.08      106.76     44.44 o 
  -3   6  10      142.95      161.28     20.30 o 
  -2   6  10        0.79        4.84      3.16 o 
  -1   6  10      965.43      910.49      4.34 o 
   0   6  10      878.68      868.84     16.01 o 
   1   6  10      339.48      328.22     11.72 o 
   2   6  10        5.24       11.41      9.23 o 
   3   6  10      596.13      564.86      0.91 o 
   4   6  10     1210.82     1369.79     23.35 o 
   5   6  10      740.40      736.58     10.20 o 
   6   6  10       32.96       40.08     11.01 o 
   7   6  10      356.57      336.91      2.72 o 
   8   6  10      825.72      759.98      2.38 o 
   9   6  10        6.97       12.83      2.79 o 
  10   6  10       30.47       35.25      8.22 o 
  11   6  10      172.16      225.43     24.04 o 
  -3   7  10       45.64       54.38      8.01 o 
  -2   7  10      489.32      455.21     37.68 o 
  -1   7  10      788.77      794.06     44.37 o 
   0   7  10       37.19       43.95      0.93 o 
   1   7  10       94.26       88.46     15.63 o 
   2   7  10      868.05      899.10     23.45 o 
   3   7  10        4.91       17.68      8.05 o 
   4   7  10      232.48      262.03     12.77 o 
   5   7  10      591.25      540.61      1.76 o 
   6   7  10      738.07      707.03      3.29 o 
   7   7  10      389.71      388.74     22.97 o 
   8   7  10      139.66      143.02      5.45 o 
   9   7  10       52.47       53.15      5.08 o 
  10   7  10      138.90      124.02     19.09 o 
  -2   8  10        9.30       18.81      8.92 o 
  -1   8  10      160.67      148.88     37.75 o 
   0   8  10      107.98      118.44      5.54 o 
   1   8  10      245.79      245.07     12.06 o 
   2   8  10      209.05      262.70     15.43 o 
   3   8  10      197.97      236.78     11.68 o 
   4   8  10      426.80      410.13     13.44 o 
   5   8  10      528.72      511.30      4.05 o 
   6   8  10      232.73      281.24     13.39 o 
   7   8  10        1.75        7.80      6.79 o 
   8   8  10      171.06      155.67      5.55 o 
   9   8  10      262.50      244.67     24.20 o 
  10   8  10        9.44       15.75      6.12 o 
  -1   9  10       76.12       87.51     17.01 o 
   0   9  10       24.38       44.96     10.28 o 
   1   9  10       41.78       44.97      6.39 o 
   2   9  10      355.88      302.88     26.64 o 
   3   9  10      279.14      256.38     10.48 o 
   4   9  10       25.80       29.23      3.46 o 
   5   9  10       14.53       20.25      6.97 o 
   6   9  10      136.03      123.32      9.89 o 
   7   9  10      453.52      442.95     10.83 o 
   8   9  10       95.87       90.56     15.37 o 
   9   9  10        0.07        0.43      0.32 o 
   1  10  10      144.08      186.30     20.18 o 
   2  10  10      186.76      189.84     36.91 o 
   3  10  10        2.03        2.97      2.55 o 
   4  10  10      208.59      189.32     10.23 o 
   5  10  10      236.35      260.58     12.17 o 
   6  10  10      362.87      380.90     20.53 o 
   7  10  10       19.00       25.13      6.83 o 
   8  10  10        4.95        6.48      4.04 o 
  -3  -8  11      129.51      157.14     21.12 o 
  -2  -8  11       96.47       87.88     12.43 o 
  -1  -8  11      166.54      162.08     23.51 o 
   0  -8  11       79.44       75.74      5.75 o 
   1  -8  11        0.62        5.65      2.68 o 
   2  -8  11      439.68      388.41     21.25 o 
  -5  -7  11        4.35        6.11      6.02 o 
  -4  -7  11      313.81      308.71     19.22 o 
  -3  -7  11      143.72      123.07     19.34 o 
  -2  -7  11       66.86       77.44      6.06 o 
  -1  -7  11       77.56       73.94     15.44 o 
   0  -7  11      190.04      202.19     23.46 o 
   1  -7  11      476.70      470.71     17.76 o 
   2  -7  11      312.43      362.36     10.39 o 
   3  -7  11      104.74      160.67     25.52 o 
   4  -7  11      450.94      388.21     27.31 o 
  -5  -6  11      679.33      650.49      5.13 o 
  -4  -6  11      204.77      216.39     36.17 o 
  -3  -6  11        0.89        8.37     13.08 o 
  -2  -6  11      170.44      150.46     24.12 o 
  -1  -6  11      275.95      298.41      9.54 o 
   0  -6  11      548.24      499.67     18.62 o 
   1  -6  11       85.35       89.93     17.23 o 
   2  -6  11      237.48      254.49     13.25 o 
   3  -6  11      618.50      637.86      7.80 o 
   4  -6  11      260.74      226.49     19.90 o 
   5  -6  11       39.72       51.34     12.99 o 
   6  -6  11      184.03      183.71     16.09 o 
  -6  -5  11      307.17      288.51      9.20 o 
  -5  -5  11      132.77      143.71      8.44 o 
  -4  -5  11       18.81       24.10     10.66 o 
  -3  -5  11      628.76      581.34      8.74 o 
  -2  -5  11      329.57      351.30      9.17 o 
  -1  -5  11       52.72       65.95      9.51 o 
   0  -5  11     1362.04     1391.38     44.66 o 
   1  -5  11     1558.25     1529.55     39.94 o 
   2  -5  11      166.47      187.76     18.03 o 
   3  -5  11        4.79        9.49      4.91 o 
   4  -5  11       21.65       18.10      3.53 o 
   5  -5  11       85.26       90.43      3.76 o 
   6  -5  11      302.21      315.10     10.81 o 
   7  -5  11       28.94       40.15     16.92 o 
  -6  -4  11       12.06       18.28      3.41 o 
  -5  -4  11      225.27      220.32     38.01 o 
  -4  -4  11      894.69      844.72     26.50 o 
  -3  -4  11      467.57      454.23      6.83 o 
  -2  -4  11       11.07       10.79      4.29 o 
  -1  -4  11      958.16      944.02     44.23 o 
   0  -4  11     3914.34     3675.61    111.51 o 
   1  -4  11        6.07       16.40     10.09 o 
   2  -4  11       47.63       52.22      4.59 o 
   3  -4  11      628.89      543.00     36.10 o 
   4  -4  11       93.07       92.25      6.42 o 
   5  -4  11       15.40       24.77      8.50 o 
   6  -4  11      116.54      133.30     24.34 o 
   7  -4  11      755.16      665.26     31.19 o 
   8  -4  11      339.22      322.02     10.34 o 
  -7  -3  11      156.24      193.56     11.97 o 
  -6  -3  11      610.91      589.89     11.46 o 
  -5  -3  11       43.19       42.49     10.46 o 
  -4  -3  11      147.66      166.16     14.21 o 
  -3  -3  11     1158.99     1166.05     80.53 o 
  -2  -3  11      495.64      462.71     28.28 o 
  -1  -3  11      429.00      442.90     20.89 o 
   0  -3  11        3.56        2.91      1.93 o 
   1  -3  11      183.34      197.00     14.36 o 
   2  -3  11       54.82       87.10     11.02 o 
   3  -3  11      278.43      273.79     18.29 o 
   4  -3  11       17.78       29.17     10.02 o 
   5  -3  11      640.44      558.28     26.75 o 
   6  -3  11     1153.37     1034.44     38.23 o 
   7  -3  11       66.78       73.13      8.65 o 
   8  -3  11       92.87      105.43     17.31 o 
  -7  -2  11      281.20      240.49     29.57 o 
  -6  -2  11        2.92        5.03      4.22 o 
  -5  -2  11      537.51      525.23     35.01 o 
  -4  -2  11      514.08      541.52     14.82 o 
  -3  -2  11      214.53      217.82     21.64 o 
  -2  -2  11       32.37       44.16      5.97 o 
  -1  -2  11      202.67      244.23     19.52 o 
   0  -2  11      237.53      278.69     11.38 o 
   1  -2  11       99.38      109.98      8.10 o 
   2  -2  11        8.35       11.46     14.35 o 
   3  -2  11      272.37      297.08     15.76 o 
   4  -2  11     2296.86     2162.16     74.26 o 
   5  -2  11     1860.81     1868.34     14.72 o 
   6  -2  11       22.56       25.02      6.32 o 
   7  -2  11      345.93      397.51     13.75 o 
   8  -2  11      590.68      557.17     22.25 o 
   9  -2  11       59.93       64.98     15.51 o 
  -7  -1  11       14.26       26.68      5.08 o 
  -6  -1  11      888.56      815.32     78.73 o 
  -5  -1  11       43.43       54.23      6.10 o 
  -4  -1  11       58.81       71.19     11.84 o 
  -3  -1  11      219.14      217.88     34.38 o 
  -2  -1  11      411.14      446.62     13.52 o 
  -1  -1  11      176.34      208.88     12.65 o 
   0  -1  11      268.81      231.67     25.54 o 
   1  -1  11       10.82       11.20      9.49 o 
   2  -1  11      440.17      435.35     20.66 o 
   3  -1  11      209.58      240.69     10.72 o 
   4  -1  11       66.68       70.51      8.12 o 
   5  -1  11     1070.39     1031.58     65.80 o 
   6  -1  11      903.59      862.26     43.80 o 
   7  -1  11      586.69      518.60     25.47 o 
   8  -1  11      394.91      402.23     11.05 o 
   9  -1  11       71.04       71.93      6.12 o 
  10  -1  11      349.17      278.04     31.12 o 
  -6   0  11      262.46      256.74     26.83 o 
  -5   0  11        0.32        1.33      0.10 o 
  -4   0  11      387.69      373.12     10.06 o 
  -3   0  11      551.25      516.31     25.36 o 
  -2   0  11      212.57      220.51     11.26 o 
  -1   0  11      459.19      415.32     28.92 o 
   0   0  11     1011.13      886.03     72.81 o 
   1   0  11      522.47      485.69      3.47 o 
   2   0  11        6.71       19.04     10.78 o 
   3   0  11      420.42      446.05      8.33 o 
   4   0  11     1760.23     1788.69     48.40 o 
   5   0  11       89.48       83.85      9.66 o 
   6   0  11      170.24      189.87     21.01 o 
   7   0  11      202.64      244.56     16.40 o 
   8   0  11      583.51      590.03     23.99 o 
   9   0  11      205.90      219.04     27.88 o 
  10   0  11       87.61       84.03     17.32 o 
  -6   1  11       62.50       66.37     10.06 o 
  -5   1  11        3.75        6.16     10.17 o 
  -4   1  11      128.29      138.86     14.39 o 
  -3   1  11       39.80       37.52      7.57 o 
  -2   1  11      249.76      243.51      8.69 o 
  -1   1  11     2474.56     2404.89     76.54 o 
   0   1  11      604.21      578.57     10.47 o 
   1   1  11        9.97       19.46     13.55 o 
   2   1  11      359.12      376.64      8.98 o 
   3   1  11      174.44      162.21     19.56 o 
   4   1  11      266.59      292.95     11.85 o 
   5   1  11      251.14      261.68     13.88 o 
   6   1  11      179.67      222.85     14.58 o 
   7   1  11      779.26      713.68     15.30 o 
   8   1  11      293.15      265.71     20.24 o 
   9   1  11       59.20       87.23      9.87 o 
  10   1  11       90.14       91.27      4.96 o 
  -6   2  11       65.37       63.35      8.06 o 
  -5   2  11       68.56       82.19      7.81 o 
  -4   2  11       84.90      112.86     15.42 o 
  -3   2  11      677.52      591.27     13.41 o 
  -2   2  11     1072.96     1030.93    134.81 o 
  -1   2  11       91.29       92.18     27.54 o 
   0   2  11        2.46       13.20      7.84 o 
   1   2  11      847.82      771.02     19.89 o 
   2   2  11       37.61       23.41      8.85 o 
   3   2  11      148.29      170.69      8.27 o 
   4   2  11        6.42       10.53      1.40 o 
   5   2  11      448.97      360.10     49.76 o 
   6   2  11      404.88      364.84     17.35 o 
   7   2  11       20.81       28.82      3.00 o 
   8   2  11      153.59      153.52     18.97 o 
   9   2  11      658.33      637.35     26.76 o 
  10   2  11       56.38       62.34     19.25 o 
  -5   3  11      484.29      465.81     26.36 o 
  -4   3  11      579.52      564.23     14.19 o 
  -3   3  11      173.22      193.87     20.18 o 
  -2   3  11       82.82      134.98     24.82 o 
  -1   3  11       50.42       40.01      5.59 o 
   0   3  11       33.93       48.11      7.24 o 
   1   3  11        2.29        6.99      4.54 o 
   2   3  11       32.65       36.22      2.99 o 
   3   3  11      376.99      399.87     19.30 o 
   4   3  11     1201.36     1287.87      7.24 o 
   5   3  11      191.87      247.13     11.94 o 
   6   3  11      137.19      154.13     17.35 o 
   7   3  11      457.72      461.54      6.53 o 
   8   3  11      127.32      146.25     13.85 o 
   9   3  11      160.56      173.08     16.05 o 
  10   3  11       86.02       88.75      7.65 o 
  11   3  11       40.89       59.05     19.30 o 
  -5   4  11        8.01        8.68      7.54 o 
  -4   4  11       10.83       13.37      0.86 o 
  -3   4  11      345.13      355.67     11.55 o 
  -2   4  11      231.41      222.60     14.69 o 
  -1   4  11      338.80      335.39     15.97 o 
   0   4  11      454.75      428.99      0.91 o 
   1   4  11       20.70       37.95      7.05 o 
   2   4  11       52.34       53.47      6.55 o 
   3   4  11      708.29      712.94     25.45 o 
   4   4  11       40.79       52.98      5.04 o 
   5   4  11      488.33      504.91     17.11 o 
   6   4  11      226.27      231.91      3.19 o 
   7   4  11      215.37      243.73     12.73 o 
   8   4  11        4.05        3.94      2.00 o 
   9   4  11      260.95      323.75     22.21 o 
  10   4  11      426.42      408.16      6.82 o 
  11   4  11       90.48       96.04      8.64 o 
  -4   5  11      255.53      198.12     50.52 o 
  -3   5  11       64.13       64.42      2.53 o 
  -2   5  11        4.79        4.89      1.37 o 
  -1   5  11      158.74      147.66     13.75 o 
   0   5  11      614.77      628.35     15.73 o 
   1   5  11      217.38      207.37     26.76 o 
   2   5  11       92.92      100.99      2.71 o 
   3   5  11     1508.47     1566.77     14.06 o 
   4   5  11     1480.12     1429.13      4.19 o 
   5   5  11      186.25      206.80      3.43 o 
   6   5  11        9.43       12.44      1.47 o 
   7   5  11       97.57      110.70      9.83 o 
   8   5  11      276.96      285.48      9.82 o 
   9   5  11      190.80      202.41      5.00 o 
  10   5  11        5.00       13.76      9.33 o 
  -3   6  11       47.70       56.41      8.53 o 
  -2   6  11      832.90      790.16     43.78 o 
  -1   6  11      237.72      271.28     10.24 o 
   0   6  11       23.79       30.02      4.22 o 
   1   6  11      284.62      273.38      2.76 o 
   2   6  11       88.59       99.10     13.19 o 
   3   6  11      198.51      237.32     10.25 o 
   4   6  11      126.29      125.63      0.91 o 
   5   6  11     1506.76     1537.94      4.96 o 
   6   6  11      176.41      220.38     12.66 o 
   7   6  11      611.15      584.88      3.91 o 
   8   6  11       25.86       31.01      5.22 o 
   9   6  11      170.79      201.14     13.52 o 
  10   6  11       46.88       64.47     12.12 o 
  -2   7  11      147.43      208.46     12.28 o 
  -1   7  11      136.79      139.09      0.95 o 
   0   7  11      445.06      406.25      0.43 o 
   1   7  11      396.88      413.12     20.11 o 
   2   7  11      156.02      152.72      2.75 o 
   3   7  11      144.95      147.73     10.19 o 
   4   7  11      268.13      281.60     11.39 o 
   5   7  11      398.64      417.31     22.50 o 
   6   7  11      240.66      232.51      5.59 o 
   7   7  11       11.19       17.04      3.67 o 
   8   7  11      617.65      602.95      3.57 o 
   9   7  11      190.69      211.63     31.87 o 
  10   7  11       31.60       45.20     10.79 o 
  -1   8  11      173.21      182.46      9.84 o 
   0   8  11       51.83       63.34      8.91 o 
   1   8  11        0.12        0.78      1.38 o 
   2   8  11      401.41      439.28     25.97 o 
   3   8  11      400.57      418.02     22.69 o 
   4   8  11      105.81      115.32     11.63 o 
   5   8  11      277.94      306.68     23.40 o 
   6   8  11      812.09      738.39      7.82 o 
   7   8  11     1375.71     1329.14     12.77 o 
   8   8  11      277.36      296.35      6.82 o 
   9   8  11       14.72       22.83      5.27 o 
   0   9  11       32.70       42.23     14.12 o 
   1   9  11      211.06      216.09      6.62 o 
   2   9  11      352.54      368.79     12.77 o 
   3   9  11       77.74      101.74     33.46 o 
   4   9  11      271.58      234.18     35.05 o 
   5   9  11      360.72      374.56     10.91 o 
   6   9  11      130.42      172.56     10.78 o 
   7   9  11        1.92        5.27      3.82 o 
   8   9  11      132.84      149.17     13.92 o 
   3  10  11      126.91      150.60     24.36 o 
   4  10  11      185.56      161.68     24.82 o 
   5  10  11       28.19       44.25      7.08 o 
   6  10  11       23.53       37.24     25.07 o 
  -3  -7  12        0.75        3.86      2.23 o 
  -2  -7  12       52.37       55.28      8.90 o 
  -1  -7  12      242.27      233.96     13.60 o 
   0  -7  12      179.09      200.51     19.40 o 
   1  -7  12        6.73       18.35      9.47 o 
   2  -7  12      150.30      151.33      7.04 o 
   3  -7  12       84.64       89.13      3.50 o 
  -4  -6  12       57.31       62.39      4.40 o 
  -3  -6  12      180.76      198.71     32.64 o 
  -2  -6  12       86.71       82.02      3.56 o 
  -1  -6  12        2.42       11.22      6.38 o 
   0  -6  12        3.62        9.57      3.86 o 
   1  -6  12      554.97      474.36     27.27 o 
   2  -6  12      292.36      287.82     16.69 o 
   3  -6  12       41.65       45.81      9.65 o 
   4  -6  12       83.47       90.27     13.35 o 
   5  -6  12      569.42      514.37     17.02 o 
  -5  -5  12      179.84      204.83     30.53 o 
  -4  -5  12      401.42      414.61     23.88 o 
  -3  -5  12        1.47        9.23      4.56 o 
  -2  -5  12        9.37       14.97      5.02 o 
  -1  -5  12      569.28      541.48     23.91 o 
   0  -5  12      281.13      266.05     14.87 o 
   1  -5  12      145.57      148.93     16.01 o 
   2  -5  12        0.55        5.22      5.85 o 
   3  -5  12      404.18      379.72      1.93 o 
   4  -5  12      203.75      214.29     22.01 o 
   5  -5  12      202.56      198.30     24.37 o 
   6  -5  12      170.66      195.47     12.19 o 
  -5  -4  12       13.84       28.42      6.73 o 
  -4  -4  12      126.98      180.21     11.19 o 
  -3  -4  12      501.03      489.35     17.53 o 
  -2  -4  12      623.83      521.48     27.83 o 
  -1  -4  12      585.85      606.72     11.79 o 
   0  -4  12       14.65       14.66      6.66 o 
   1  -4  12     1025.19     1127.93     38.26 o 
   2  -4  12      664.39      607.19     15.68 o 
   3  -4  12      107.07      150.47      7.12 o 
   4  -4  12        1.25        7.63      5.93 o 
   5  -4  12      127.86      139.58      7.10 o 
   6  -4  12      452.26      446.62     11.03 o 
   7  -4  12      188.10      239.75     10.78 o 
  -6  -3  12       18.00       38.75     14.67 o 
  -5  -3  12      140.75      199.39     27.43 o 
  -4  -3  12      458.16      443.56      3.15 o 
  -3  -3  12      212.93      244.18      9.51 o 
  -2  -3  12       40.18       41.82      4.22 o 
  -1  -3  12      291.66      296.49     22.10 o 
   0  -3  12     1678.94     1746.09     38.88 o 
   1  -3  12       90.08       90.44      5.77 o 
   2  -3  12      148.99      154.51     18.66 o 
   3  -3  12      600.27      604.57     25.37 o 
   4  -3  12      405.81      390.26      7.27 o 
   5  -3  12      291.57      306.01      6.33 o 
   6  -3  12        0.84        1.55      4.91 o 
   7  -3  12      227.87      236.53     19.02 o 
   8  -3  12      534.86      471.73     24.20 o 
  -6  -2  12      652.89      617.77     43.97 o 
  -5  -2  12      159.10      211.72     10.77 o 
  -4  -2  12       64.54       67.20      2.48 o 
  -3  -2  12      365.24      394.84     12.70 o 
  -2  -2  12      743.65      604.52     33.74 o 
  -1  -2  12     2044.11     1923.26     42.17 o 
   0  -2  12      218.74      214.06     17.31 o 
   1  -2  12       69.72       82.21      4.52 o 
   2  -2  12      306.71      329.21      7.52 o 
   3  -2  12      455.56      455.43      4.03 o 
   4  -2  12       12.55       22.77      4.35 o 
   5  -2  12      265.56      245.33     16.47 o 
   6  -2  12     1020.81     1040.05     19.02 o 
   7  -2  12      309.64      306.49     14.04 o 
   8  -2  12       12.35       19.99      3.99 o 
  -6  -1  12      269.27      257.33     13.06 o 
  -5  -1  12       10.86       17.04      9.98 o 
  -4  -1  12      594.82      586.04     12.84 o 
  -3  -1  12      532.04      564.53     14.03 o 
  -2  -1  12       17.41       20.86      7.83 o 
  -1  -1  12      548.19      573.96     13.64 o 
   0  -1  12     1144.23     1044.11     45.22 o 
   1  -1  12       93.47       98.95      8.31 o 
   2  -1  12      368.59      383.50      8.41 o 
   3  -1  12      292.62      323.31     16.42 o 
   4  -1  12     1060.68     1038.69     24.25 o 
   5  -1  12     1013.39      993.36     38.42 o 
   6  -1  12       43.44       45.82      1.79 o 
   7  -1  12      136.12      152.49      4.79 o 
   8  -1  12        2.84        5.01      2.56 o 
   9  -1  12       24.41       36.11     10.33 o 
  -6   0  12       74.81       70.34      2.95 o 
  -5   0  12      131.84      131.51     13.70 o 
  -4   0  12       44.45       45.33      4.84 o 
  -3   0  12       14.03       29.66     14.15 o 
  -2   0  12      648.50      601.56     34.12 o 
  -1   0  12     1052.49      975.48     70.72 o 
   0   0  12      239.74      267.64     13.13 o 
   1   0  12       98.43      137.58     11.69 o 
   2   0  12       46.40       40.07      6.27 o 
   3   0  12      810.25      775.50     30.09 o 
   4   0  12      725.49      690.21     21.39 o 
   5   0  12       46.52       63.08     13.15 o 
   6   0  12      585.15      593.59     15.66 o 
   7   0  12     1027.64      907.33     18.09 o 
   8   0  12       41.05       43.88      8.98 o 
   9   0  12        1.28       10.87      9.68 o 
  -5   1  12      326.61      313.48      1.07 o 
  -4   1  12      187.45      192.58     28.57 o 
  -3   1  12      322.12      307.11     20.14 o 
  -2   1  12       43.19       73.80     12.80 o 
  -1   1  12       49.85       63.79     13.61 o 
   0   1  12       17.73       26.51      7.26 o 
   1   1  12      596.04      536.21     33.29 o 
   2   1  12      125.43      115.93     36.72 o 
   3   1  12       90.21       79.46      5.99 o 
   4   1  12       50.54       49.50      6.43 o 
   5   1  12       88.05      105.22      8.52 o 
   6   1  12       50.22       63.41     13.28 o 
   7   1  12        0.18        1.73      2.13 o 
   8   1  12      423.40      405.85      8.57 o 
   9   1  12      960.95      864.21     42.42 o 
  10   1  12      560.50      520.11      3.00 o 
  -5   2  12      570.53      563.48     20.02 o 
  -4   2  12      415.40      385.10     36.34 o 
  -3   2  12      270.87      287.32     25.40 o 
  -2   2  12      104.13      123.81     19.09 o 
  -1   2  12      363.97      322.97     29.53 o 
   0   2  12      565.01      503.16     21.33 o 
   1   2  12        4.16       12.74      8.33 o 
   2   2  12      370.82      336.15     26.16 o 
   3   2  12      658.87      697.03     26.98 o 
   4   2  12      120.11      110.60     21.78 o 
   5   2  12       30.70       45.40     15.72 o 
   6   2  12       43.25       61.11     15.70 o 
   7   2  12      254.48      255.50     24.04 o 
   8   2  12       45.76       58.36      7.50 o 
   9   2  12      488.24      455.10     34.32 o 
  10   2  12       20.08       19.80      4.65 o 
  -5   3  12        9.59        7.15      5.15 o 
  -4   3  12        1.46        7.56      9.53 o 
  -3   3  12      137.08      141.12     14.68 o 
  -2   3  12      818.96      665.15     61.17 o 
  -1   3  12      167.50      218.09     11.37 o 
   0   3  12       55.50       54.38      4.81 o 
   1   3  12      646.11      617.20      1.43 o 
   2   3  12      304.90      328.18     41.54 o 
   3   3  12       27.40       32.48     13.00 o 
   4   3  12        4.30       12.90      2.95 o 
   5   3  12      129.49      100.58     49.21 o 
   6   3  12      234.00      232.44     12.96 o 
   7   3  12       29.85       40.99      4.44 o 
   8   3  12       54.07       53.33      8.58 o 
   9   3  12      329.99      375.85     14.08 o 
  10   3  12      486.82      458.66     55.81 o 
  -4   4  12      111.86      124.53     16.47 o 
  -3   4  12      281.38      321.99     17.23 o 
  -2   4  12        4.26        9.63      8.48 o 
  -1   4  12      111.60      114.90     12.39 o 
   0   4  12      464.15      524.54     28.26 o 
   1   4  12      243.45      277.25      8.95 o 
   2   4  12       23.05       30.19      4.27 o 
   3   4  12      530.87      524.31     16.49 o 
   4   4  12     1140.65     1255.46     25.07 o 
   5   4  12      221.33      284.01     27.26 o 
   6   4  12        0.07        0.16      1.05 o 
   7   4  12       50.69       34.61     13.82 o 
   8   4  12      202.76      181.04     49.61 o 
   9   4  12      164.29      142.41     35.84 o 
  10   4  12        0.74        4.25      6.98 o 
  -3   5  12      260.25      249.51     13.39 o 
  -2   5  12      277.27      268.23      1.95 o 
  -1   5  12       24.52       26.79      6.79 o 
   0   5  12       10.04        7.81      4.31 o 
   1   5  12        1.92       14.41      8.35 o 
   2   5  12       23.37       28.88      7.59 o 
   3   5  12     1314.60     1256.84      3.62 o 
   4   5  12      481.92      523.16     22.02 o 
   5   5  12      105.69      153.10     21.97 o 
   6   5  12      370.89      353.16     14.54 o 
   7   5  12      234.99      253.07     23.40 o 
   8   5  12        3.43        3.86      4.64 o 
   9   5  12      326.54      365.93     25.59 o 
  10   5  12      181.76      167.96     15.66 o 
  -2   6  12       18.31       43.40     17.46 o 
  -1   6  12      132.07      136.29     46.78 o 
   0   6  12      391.49      414.59     23.93 o 
   1   6  12      244.51      277.90     14.68 o 
   2   6  12      547.24      585.36     25.16 o 
   3   6  12      358.07      377.61      6.29 o 
   4   6  12       37.81       45.31      2.04 o 
   5   6  12       18.39       28.38      5.64 o 
   6   6  12      152.46      213.99     17.01 o 
   7   6  12        6.20       20.95      8.39 o 
   8   6  12      586.44      540.80      2.10 o 
   9   6  12      350.81      348.63      9.53 o 
  -1   7  12      390.63      354.76      5.65 o 
   0   7  12      184.75      205.75     12.06 o 
   1   7  12       21.69       22.56      4.58 o 
   2   7  12      586.17      574.78     15.58 o 
   3   7  12      527.86      514.87      4.05 o 
   4   7  12        2.04       16.12      9.62 o 
   5   7  12      166.72      152.03     33.05 o 
   6   7  12      465.86      480.46     11.77 o 
   7   7  12      396.64      430.37     18.30 o 
   8   7  12      234.00      210.21     40.61 o 
   9   7  12        0.94        3.28      1.89 o 
   0   8  12      140.07      145.94      7.55 o 
   1   8  12      631.79      619.15      8.39 o 
   2   8  12      148.61      167.37     38.08 o 
   3   8  12        5.49       11.20      3.53 o 
   4   8  12      336.85      373.42     25.36 o 
   5   8  12        3.40        8.28      1.60 o 
   6   8  12       98.60      104.46      4.50 o 
   7   8  12      160.08      145.01     22.93 o 
   8   8  12      540.52      538.08      9.20 o 
   2   9  12      156.04      178.64      6.71 o 
   3   9  12      331.98      328.76      6.77 o 
   4   9  12      202.29      222.86     26.86 o 
   5   9  12       10.35       11.93      8.11 o 
   6   9  12        4.79        8.19     10.13 o 
   7   9  12      290.84      313.03     22.61 o 
  -2  -6  13       22.71       34.59      4.80 o 
  -1  -6  13        3.16       15.39      7.61 o 
   0  -6  13       85.30       95.09      4.99 o 
   1  -6  13        4.67        8.95      1.42 o 
   2  -6  13       15.59       15.88      3.11 o 
   3  -6  13       20.31       19.04      5.17 o 
  -3  -5  13       29.42       30.86     10.17 o 
  -2  -5  13      277.85      287.16     11.45 o 
  -1  -5  13        4.63        6.41      2.68 o 
   0  -5  13      308.69      370.87     12.65 o 
   1  -5  13      489.83      477.60     14.23 o 
   2  -5  13      208.17      195.73     10.42 o 
   3  -5  13       79.20       81.80     14.07 o 
   4  -5  13       40.68       43.55      8.14 o 
   5  -5  13       64.93       65.35      6.02 o 
  -4  -4  13       96.28       78.64     12.11 o 
  -3  -4  13       87.03      119.12     14.33 o 
  -2  -4  13        6.71        8.45      4.59 o 
  -1  -4  13        2.89       12.86      7.19 o 
   0  -4  13     1137.71      953.79     58.19 o 
   1  -4  13      462.95      461.03     22.48 o 
   2  -4  13        3.46       12.19      4.90 o 
   3  -4  13      304.03      291.19     11.05 o 
   4  -4  13      481.64      446.37     16.99 o 
   5  -4  13       16.55       28.36      8.26 o 
   6  -4  13       19.84       47.30     12.63 o 
  -4  -3  13       33.76       49.62      8.12 o 
  -3  -3  13       31.51       28.97      3.84 o 
  -2  -3  13      169.39      189.62     21.54 o 
  -1  -3  13      548.61      542.10     24.26 o 
   0  -3  13       88.84       93.86      4.58 o 
   1  -3  13       21.83       29.19      4.76 o 
   2  -3  13      859.56      771.01     45.00 o 
   3  -3  13      263.41      302.61     13.59 o 
   4  -3  13       46.05       68.64     10.33 o 
   5  -3  13       99.97      109.25     14.70 o 
   6  -3  13      307.61      272.61     18.53 o 
   7  -3  13      131.61      134.98     13.95 o 
  -4  -2  13      302.27      305.22     12.01 o 
  -3  -2  13      311.79      298.92     24.72 o 
  -2  -2  13       32.04       49.20      6.47 o 
  -1  -2  13      157.47      215.01     10.35 o 
   0  -2  13     1240.94     1191.37      5.61 o 
   1  -2  13      624.00      611.44      5.35 o 
   2  -2  13       19.05       24.68      5.36 o 
   3  -2  13      129.97      173.66     12.42 o 
   4  -2  13      369.89      384.34     12.28 o 
   5  -2  13     1100.42     1144.73     35.28 o 
   6  -2  13      144.99      152.63      3.91 o 
   7  -2  13        0.43        6.05      8.95 o 
   8  -2  13      474.59      402.26     31.62 o 
  -5  -1  13      419.81      439.06     35.63 o 
  -4  -1  13      124.64      124.06      0.57 o 
  -3  -1  13        4.52       14.08      6.07 o 
  -2  -1  13      418.22      423.75     25.46 o 
  -1  -1  13     1236.69     1244.24     27.52 o 
   0  -1  13        3.42       16.65      7.76 o 
   1  -1  13       32.30       25.34     12.25 o 
   2  -1  13      358.20      332.32     13.16 o 
   3  -1  13      591.42      559.71      4.90 o 
   4  -1  13      195.63      235.24      9.12 o 
   5  -1  13       11.02       17.59      4.22 o 
   6  -1  13      772.01      678.94     43.95 o 
   7  -1  13      438.06      403.86      8.69 o 
   8  -1  13       46.36       49.33      5.92 o 
  -4   0  13      321.39      314.68      9.03 o 
  -3   0  13      819.67      789.81     55.24 o 
  -2   0  13      393.85      387.06      1.28 o 
  -1   0  13       11.48       17.03      1.97 o 
   0   0  13      950.65      877.40     50.27 o 
   1   0  13      476.31      447.47      4.07 o 
   2   0  13     1001.23      998.84     32.62 o 
   3   0  13      443.08      420.64      3.70 o 
   4   0  13      158.33      154.44     27.06 o 
   5   0  13      796.16      693.79     57.62 o 
   6   0  13      241.80      257.22      5.10 o 
   7   0  13       81.86       82.10      8.23 o 
   8   0  13      373.16      337.01     17.88 o 
   9   0  13      134.25      158.97     17.50 o 
  -4   1  13      329.24      317.32     15.94 o 
  -3   1  13       35.68       53.70      9.92 o 
  -2   1  13       48.23       54.33     20.00 o 
  -1   1  13      648.71      626.86      4.04 o 
   0   1  13       86.07       86.53     15.87 o 
   1   1  13       18.20       37.86      6.45 o 
   2   1  13      396.66      398.10      9.59 o 
   3   1  13     1255.03     1173.49     86.67 o 
   4   1  13      410.61      427.15     13.70 o 
   5   1  13       50.30       53.94      9.74 o 
   6   1  13      412.75      378.86     12.37 o 
   7   1  13      281.63      248.13     47.85 o 
   8   1  13      175.58      191.90     13.79 o 
   9   1  13       51.01       52.52      6.43 o 
  -4   2  13       41.30       40.88      9.94 o 
  -3   2  13      315.02      288.85     39.65 o 
  -2   2  13      344.62      390.94     20.66 o 
  -1   2  13       25.84       29.63      5.31 o 
   0   2  13       13.14       55.47     22.50 o 
   1   2  13      719.02      669.72     16.04 o 
   2   2  13      514.27      461.40     25.26 o 
   3   2  13      205.36      212.17     15.61 o 
   4   2  13       14.54       39.00     11.37 o 
   5   2  13       46.61       54.60      6.97 o 
   6   2  13      121.94      171.08     34.93 o 
   7   2  13       15.35       19.41     10.74 o 
   8   2  13        0.25        0.97      2.14 o 
   9   2  13      389.94      382.81      3.24 o 
  -3   3  13      136.25      123.15     17.44 o 
  -2   3  13        0.16        0.32      0.35 o 
  -1   3  13       74.58       83.89     17.28 o 
   0   3  13      284.98      316.52      9.84 o 
   1   3  13       29.61       39.09     10.96 o 
   2   3  13      167.34      174.75     12.37 o 
   3   3  13      563.86      529.71     21.09 o 
   4   3  13      423.83      414.76      8.67 o 
   5   3  13       59.84       80.97      7.17 o 
   6   3  13       38.75       47.67      8.92 o 
   7   3  13       12.06       26.91     14.30 o 
   8   3  13       35.03       38.04      6.25 o 
   9   3  13      202.77      191.49     31.81 o 
  -3   4  13       85.93       87.65      2.76 o 
  -2   4  13      199.25      253.12     17.78 o 
  -1   4  13      200.14      199.12      2.81 o 
   0   4  13        2.58       10.64     11.18 o 
   1   4  13      281.02      295.45     20.76 o 
   2   4  13      530.77      491.36     14.02 o 
   3   4  13     1594.78     1410.37    176.01 o 
   4   4  13       27.67       35.96     12.88 o 
   5   4  13       50.81       90.05     26.90 o 
   6   4  13      330.63      323.22      4.25 o 
   7   4  13        2.42        4.78      6.24 o 
   8   4  13        8.45       12.18      7.63 o 
   9   4  13      104.62      104.50     11.06 o 
  -2   5  13       43.81       46.05     13.75 o 
  -1   5  13      283.32      275.08     35.48 o 
   0   5  13      397.64      433.99     27.07 o 
   1   5  13      181.92      210.45     11.74 o 
   2   5  13      162.85      207.19     11.67 o 
   3   5  13      238.90      260.76     18.56 o 
   4   5  13       49.86       54.77      7.86 o 
   5   5  13      209.28      184.11     54.83 o 
   6   5  13       15.99       20.49      5.22 o 
   7   5  13       11.17        9.12     11.83 o 
   8   5  13      434.12      388.58     16.94 o 
   9   5  13      261.28      248.65     26.43 o 
  -1   6  13      197.69      166.54     34.96 o 
   0   6  13      155.55      193.29     10.26 o 
   1   6  13        0.54        4.83      3.33 o 
   2   6  13      204.46      244.07     25.78 o 
   3   6  13      217.66      236.66     29.00 o 
   4   6  13       23.12       23.38      2.38 o 
   5   6  13       38.82       34.38      6.89 o 
   6   6  13      163.37      149.80     12.34 o 
   7   6  13      392.86      398.82     28.21 o 
   8   6  13      360.96      393.00     27.98 o 
   9   6  13        2.95        2.20      1.26 o 
   0   7  13      122.04      124.62     19.18 o 
   1   7  13      262.99      272.28     11.44 o 
   2   7  13      305.66      302.45      5.10 o 
   3   7  13       29.16       34.91      2.10 o 
   4   7  13      133.16      138.08      5.97 o 
   5   7  13       81.77       88.47      2.47 o 
   6   7  13       73.80       97.37     23.35 o 
   7   7  13       28.92       33.24      5.66 o 
   8   7  13      135.24      125.83     34.51 o 
   2   8  13      111.38      148.97     16.40 o 
   3   8  13      343.99      330.19     20.88 o 
   4   8  13      132.71      185.73     23.64 o 
   5   8  13      133.02      166.48     11.91 o 
   6   8  13       25.85       27.79      6.42 o 
   7   8  13      138.31      177.01      7.34 o 
  -1  -5  14      196.94      180.76     29.17 o 
   0  -5  14     1200.65     1150.26     45.11 o 
   1  -5  14      836.44      798.34     20.77 o 
   2  -5  14      104.29      110.83     18.70 o 
  -2  -4  14      188.45      173.11     19.37 o 
  -1  -4  14       75.00       72.66      3.77 o 
   0  -4  14      165.65      168.79     19.17 o 
   1  -4  14        3.98       17.89      6.39 o 
   2  -4  14       21.72       31.49      8.08 o 
   3  -4  14      146.95      192.13     16.04 o 
   4  -4  14       47.75       51.81      5.17 o 
  -3  -3  14      307.05      308.73      4.79 o 
  -2  -3  14       77.86       80.17      5.73 o 
  -1  -3  14        8.20        9.84      3.81 o 
   0  -3  14      111.74       89.84     21.48 o 
   1  -3  14      244.66      251.75     13.17 o 
   2  -3  14       26.58       27.73      6.66 o 
   3  -3  14       12.32       15.13      2.73 o 
   4  -3  14      204.08      206.62     15.74 o 
   5  -3  14      340.94      302.03     27.35 o 
   6  -3  14        0.66        7.47      4.38 o 
  -3  -2  14        9.93       18.02     15.05 o 
  -2  -2  14       12.36       32.11      7.05 o 
  -1  -2  14      290.70      258.59     31.19 o 
   0  -2  14      200.18      183.24     12.07 o 
   1  -2  14        0.37        5.10      3.48 o 
   2  -2  14       74.85       93.57      9.59 o 
   3  -2  14      239.74      243.77      8.81 o 
   4  -2  14        5.31       13.43      1.38 o 
   5  -2  14       39.03       59.04      6.21 o 
   6  -2  14      252.92      236.81     26.40 o 
  -3  -1  14      183.64      174.79     18.87 o 
  -2  -1  14      442.37      441.78     22.07 o 
  -1  -1  14       43.72       47.21      8.64 o 
   0  -1  14      464.86      411.25     31.32 o 
   1  -1  14      433.36      447.48      4.75 o 
   2  -1  14      247.65      281.39      7.87 o 
   3  -1  14       30.51       44.36      6.27 o 
   4  -1  14      360.40      319.70     28.58 o 
   5  -1  14      834.00      721.07     29.90 o 
   6  -1  14       97.39       86.22      8.81 o 
   7  -1  14       29.05       35.20      9.51 o 
  -3   0  14        4.39        9.10      9.63 o 
  -2   0  14       82.37       82.75     24.72 o 
  -1   0  14     1179.97     1025.15    115.28 o 
   0   0  14      405.97      397.72     17.04 o 
   1   0  14       15.27       17.34      6.73 o 
   2   0  14      333.71      311.90     10.71 o 
   3   0  14      598.11      541.35     30.25 o 
   4   0  14      886.46      822.42     21.23 o 
   5   0  14       58.90       67.54      6.66 o 
   6   0  14      229.93      214.55     17.60 o 
   7   0  14      795.39      746.27     31.50 o 
   8   0  14      349.39      311.65     21.88 o 
  -3   1  14      195.43      259.46     31.74 o 
  -2   1  14      533.01      561.27     34.32 o 
  -1   1  14       31.36       39.09      3.23 o 
   0   1  14       19.43       35.88     40.56 o 
   1   1  14      359.76      313.85     24.16 o 
   2   1  14      484.10      430.72     17.00 o 
   3   1  14       39.92       32.75      3.70 o 
   4   1  14       12.19       19.80      6.36 o 
   5   1  14      549.71      498.91     29.81 o 
   6   1  14      320.34      327.95     49.54 o 
   7   1  14       72.39      120.07     23.66 o 
   8   1  14      126.46      136.15     22.73 o 
  -3   2  14       22.60       34.08      5.88 o 
  -2   2  14       60.36       73.69     12.26 o 
  -1   2  14      569.15      500.71     29.15 o 
   0   2  14      329.79      333.76     24.01 o 
   1   2  14      163.22      172.31     16.46 o 
   2   2  14        0.99        2.64      1.22 o 
   3   2  14      742.92      726.21     21.69 o 
   4   2  14     1091.65     1149.64    116.48 o 
   5   2  14      560.43      546.48     38.08 o 
   6   2  14        8.77       10.74     10.76 o 
   7   2  14      231.94      247.94      8.98 o 
   8   2  14      162.50      183.22     36.05 o 
  -2   3  14      387.07      358.07      3.96 o 
  -1   3  14      107.40      112.76     23.88 o 
   0   3  14        0.12        0.51      1.38 o 
   1   3  14       98.29      100.70     18.86 o 
   2   3  14     1085.61      945.14    154.70 o 
   3   3  14      170.66      182.38     10.27 o 
   4   3  14        4.07       15.98      7.13 o 
   5   3  14      434.34      468.98     16.23 o 
   6   3  14      587.26      584.74     35.89 o 
   7   3  14       29.00       27.06     12.75 o 
   8   3  14       33.44       49.63      6.76 o 
  -1   4  14       86.84      107.62     23.78 o 
   0   4  14      574.96      527.28     61.29 o 
   1   4  14      240.96      210.30     30.43 o 
   2   4  14      132.96      153.11     12.63 o 
   3   4  14       25.68       41.22     11.44 o 
   4   4  14      430.87      381.10     16.16 o 
   5   4  14      115.61      111.75     36.34 o 
   6   4  14       10.88       16.56      5.72 o 
   7   4  14        3.44       10.22     10.34 o 
   8   4  14        5.76       15.43      6.17 o 
  -1   5  14      283.44      315.99     18.78 o 
   0   5  14       88.47       89.60      9.52 o 
   1   5  14       82.26       84.34     11.06 o 
   2   5  14       50.55       64.22      9.48 o 
   3   5  14       31.76       31.02      9.84 o 
   4   5  14        2.27        5.91      5.92 o 
   5   5  14       78.71       84.41      9.71 o 
   6   5  14      203.91      160.24     52.19 o 
   7   5  14      189.09      163.23      9.08 o 
   8   5  14      305.39      234.52     38.29 o 
   1   6  14      170.19      119.23     42.08 o 
   2   6  14      303.28      280.17     37.32 o 
   3   6  14        5.92       16.72     11.78 o 
   4   6  14      195.07      219.15     39.61 o 
   5   6  14      261.50      256.05     22.92 o 
   6   6  14      262.70      253.32     14.54 o 
   7   6  14       14.28       25.45      9.49 o 
   2   7  14       32.04       27.20      9.60 o 
   3   7  14      206.37      252.98     28.26 o 
   4   7  14      131.70      132.90     18.96 o 
   5   7  14       29.07       24.21      4.10 o 
   6   7  14       20.73       31.64     13.80 o 
   0  -3  15      224.72      212.03      8.44 o 
   1  -3  15       11.12       14.63      4.58 o 
   2  -3  15       54.01       55.76      9.88 o 
   3  -3  15      143.72      154.08     12.13 o 
  -1  -2  15       72.01       75.94      4.89 o 
   0  -2  15      128.05      112.21     17.37 o 
   1  -2  15      197.97      163.61     30.62 o 
   2  -2  15       77.93       82.28     11.58 o 
   3  -2  15       23.99       31.47      3.61 o 
   4  -2  15      247.56      297.28     15.04 o 
   5  -2  15      424.26      408.41     23.77 o 
  -1  -1  15      617.37      567.87     16.91 o 
   0  -1  15      679.95      640.45     22.74 o 
   1  -1  15       54.76       48.33      1.99 o 
   2  -1  15        4.68       47.27     22.15 o 
   3  -1  15      319.75      310.25     10.41 o 
   4  -1  15      758.60      708.88     16.39 o 
   5  -1  15       41.11       53.24      8.99 o 
   6  -1  15       23.43       32.07      5.67 o 
  -1   0  15      329.28      353.56     20.82 o 
   0   0  15        4.52       10.93      6.83 o 
   1   0  15       42.81       57.39     13.84 o 
   2   0  15      316.01      273.34     31.69 o 
   3   0  15       64.16       82.45     15.95 o 
   4   0  15       15.09       35.18     10.17 o 
   5   0  15      106.28      147.53     12.92 o 
   6   0  15      155.22      158.09     14.05 o 
  -1   1  15      252.55      213.99     27.07 o 
   0   1  15      138.06      136.13     34.79 o 
   1   1  15      104.91      104.99      6.15 o 
   2   1  15       29.86       31.43      6.70 o 
   3   1  15      256.58      299.29     33.15 o 
   4   1  15      555.92      511.30     25.52 o 
   5   1  15       79.43       79.93     10.28 o 
   6   1  15       19.38       23.28      9.92 o 
   7   1  15      151.57      161.46     18.49 o 
  -1   2  15       17.39       16.95      5.88 o 
   0   2  15       54.36       56.18      5.34 o 
   1   2  15      178.28      158.57     27.86 o 
   2   2  15      441.76      431.97      9.44 o 
   3   2  15       24.91       24.35      8.86 o 
   4   2  15       11.75       18.22      4.15 o 
   5   2  15      376.53      368.51     23.21 o 
   6   2  15      477.67      419.20     30.03 o 
   7   2  15      264.88      273.18     16.44 o 
   0   3  15      188.49      235.68     28.52 o 
   1   3  15      334.77      355.93      9.40 o 
   2   3  15        2.92       12.26      3.53 o 
   3   3  15      364.68      326.79     43.99 o 
   4   3  15      928.88      886.51     29.57 o 
   5   3  15      174.83      149.41     24.07 o 
   6   3  15        1.18        3.37      2.25 o 
   7   3  15       85.36       76.83      6.34 o 
   0   4  15        1.08        6.27     10.58 o 
   1   4  15       71.41       74.00     12.65 o 
   2   4  15      405.15      345.32     37.48 o 
   3   4  15      880.12      758.79     44.73 o 
   4   4  15      300.92      285.37     12.56 o 
   5   4  15       41.17       52.56      6.76 o 
   6   4  15      813.62      696.65     52.88 o 
   2   5  15       30.43       43.85     16.57 o 
   3   5  15        0.80        2.46      1.67 o 
   4   5  15       49.74       49.16     12.95 o 
   5   5  15      377.85      356.51     30.72 o 
   6   5  15       18.78       19.39     12.03 o 
   2   0  16       73.08       81.95      8.91 o 
   3   0  16      130.82      150.69     16.44 o 
   2   1  16      224.76      232.60      6.96 o 
   3   1  16      348.90      345.43     14.32 o 
   4   1  16       31.00       27.72      8.86 o 
   2   2  16        2.35        8.30      4.23 o 
   3   2  16      303.66      317.79     35.22 o 
   4   2  16      329.34      319.39     32.50 o 
                                                 
